# Supplementary material for: Biochemical characterization of the self-sacrificing p-aminobenzoate synthase from Nitrosomonas europaea reveals key residues involved in selecting a Fe/Fe or Mn/Fe cofactor
Source: J Biol Inorg Chem. 2025 Mar 13;30(3):271–81. doi: 10.1007/s00775-025-02109-w (PMC11965152; doi:10.1007/s00775-025-02109-w)
Supplement: Supplementary file 2 — Supplementary file2 (XLSX 234 KB) [file 775_2025_2109_MOESM2_ESM.xlsx]

## Sheet: Wild-type
	Peptides observedfor Trypsin-digested NePabS -sorted from highest to lowest MASCOT Ions Score																					Peptides observedfor Trypsin-digested NePabS-Y148/177Y - sorted from highest to lowest MASCOT Ions Score	Peptides observedfor Trypsin-digested NePabS-Y148/177Y - sorted from highest to lowest MASCOT Ions Score	Peptides observedfor Trypsin-digested NePabS-Y148/177Y - sorted from highest to lowest MASCOT Ions Score	Peptides observedfor Trypsin-digested NePabS-Y148/177Y - sorted from highest to lowest MASCOT Ions Score	Peptides observedfor Trypsin-digested NePabS-Y148/177Y - sorted from highest to lowest MASCOT Ions Score	Peptides observedfor Trypsin-digested NePabS-Y148/177Y - sorted from highest to lowest MASCOT Ions Score	Peptides observedfor Trypsin-digested NePabS-Y148/177Y - sorted from highest to lowest MASCOT Ions Score	Peptides observedfor Trypsin-digested NePabS-Y148/177Y - sorted from highest to lowest MASCOT Ions Score	Peptides observedfor Trypsin-digested NePabS-Y148/177Y - sorted from highest to lowest MASCOT Ions Score	Peptides observedfor Trypsin-digested NePabS-Y148/177Y - sorted from highest to lowest MASCOT Ions Score	Peptides observedfor Trypsin-digested NePabS-Y148/177Y - sorted from highest to lowest MASCOT Ions Score	Peptides observedfor Trypsin-digested NePabS-Y148/177Y - sorted from highest to lowest MASCOT Ions Score	Peptides observedfor Trypsin-digested NePabS-Y148/177Y - sorted from highest to lowest MASCOT Ions Score	Peptides observedfor Trypsin-digested NePabS-Y148/177Y - sorted from highest to lowest MASCOT Ions Score	Peptides observedfor Trypsin-digested NePabS-Y148/177Y - sorted from highest to lowest MASCOT Ions Score	Peptides observedfor Trypsin-digested NePabS-Y148/177Y - sorted from highest to lowest MASCOT Ions Score	Peptides observedfor Trypsin-digested NePabS-Y148/177Y - sorted from highest to lowest MASCOT Ions Score	Peptides observedfor Trypsin-digested NePabS-Y148/177Y - sorted from highest to lowest MASCOT Ions Score	Peptides observedfor Trypsin-digested NePabS-Y148/177Y - sorted from highest to lowest MASCOT Ions Score	Peptides observedfor Trypsin-digested NePabS-Y148/177Y - sorted from highest to lowest MASCOT Ions Score	Peptides observedfor Trypsin-digested NePabS-Y148/177Y - sorted from highest to lowest MASCOT Ions Score	Peptides observedfor Trypsin-digested NePabS-Y148/177Y - sorted from highest to lowest MASCOT Ions Score	Peptides observedfor Trypsin-digested NePabS-Y148/177Y - sorted from highest to lowest MASCOT Ions Score	Peptides observedfor Trypsin-digested NePabS-Y148/177Y - sorted from highest to lowest MASCOT Ions Score	Peptides observedfor Trypsin-digested NePabS-Y148/177Y - sorted from highest to lowest MASCOT Ions Score	Peptides observedfor Trypsin-digested NePabS-Y148/177Y - sorted from highest to lowest MASCOT Ions Score	Peptides observedfor Trypsin-digested NePabS-Y148/177Y - sorted from highest to lowest MASCOT Ions Score	Peptides observedfor Trypsin-digested NePabS-Y148/177Y - sorted from highest to lowest MASCOT Ions Score
	Green highlight indicates major peptides with Y25G or K159Aaa modifications																					Green highlight indicates peptides with Y25G and K159AA modifications	Green highlight indicates peptides with Y25G and K159AA modifications	Green highlight indicates peptides with Y25G and K159AA modifications	Green highlight indicates peptides with Y25G and K159AA modifications	Green highlight indicates peptides with Y25G and K159AA modifications	Green highlight indicates peptides with Y25G and K159AA modifications	Green highlight indicates peptides with Y25G and K159AA modifications	Green highlight indicates peptides with Y25G and K159AA modifications	Green highlight indicates peptides with Y25G and K159AA modifications	Green highlight indicates peptides with Y25G and K159AA modifications	Green highlight indicates peptides with Y25G and K159AA modifications	Green highlight indicates peptides with Y25G and K159AA modifications	Green highlight indicates peptides with Y25G and K159AA modifications	Green highlight indicates peptides with Y25G and K159AA modifications	Green highlight indicates peptides with Y25G and K159AA modifications	Green highlight indicates peptides with Y25G and K159AA modifications	Green highlight indicates peptides with Y25G and K159AA modifications	Green highlight indicates peptides with Y25G and K159AA modifications	Green highlight indicates peptides with Y25G and K159AA modifications	Green highlight indicates peptides with Y25G and K159AA modifications	Green highlight indicates peptides with Y25G and K159AA modifications	Green highlight indicates peptides with Y25G and K159AA modifications	Green highlight indicates peptides with Y25G and K159AA modifications	Green highlight indicates peptides with Y25G and K159AA modifications	Green highlight indicates peptides with Y25G and K159AA modifications	Green highlight indicates peptides with Y25G and K159AA modifications	Green highlight indicates peptides with Y25G and K159AA modifications	Green highlight indicates peptides with Y25G and K159AA modifications
Confidence	Annotated Sequence	Modifications	Qvality PEP	Qvality q-value	# Protein Groups	# Proteins	# PSMs	Master Protein Accessions	Positions in Master Proteins	Modifications in Master Proteins	# Missed Cleavages	Theo. MH+ [Da]	Abundances (Grouped): as-purified	Abundances (Grouped): reaction	Charge (by Search Engine): Mascot	m/z [Da] (by Search Engine): Mascot	RT [min] (by Search Engine): Mascot	Percolator q-Value (by Search Engine): Mascot	Percolator PEP (by Search Engine): Mascot	Ions Score (by Search Engine): Mascot	Top Apex RT [min]
High	[F].ALGADDASLTQADALPETENLVATFR.[D]		2.01915e-06	0.000879477	1	1	39	Q82UP8	Q82UP8 [124-149]		0	2689.33	7.28899e+08	7.74936e+08	2	1345.18	39.7506	0.0003238	2.688e-08	159	37.98
High	[L].HAFESQVPDIAAVKIDGLAK.[F]	1xLys->AminoadipicAcid [K14]	1.89216e-08	0.000879477	1	1	3	Q82UP8	Q82UP8 [165-184]	Q82UP8 1xLys->AminoadipicAcid [K178]	1	2124.1	703500	8.16563e+06	2	1062.56	38.6715	0.0003238	5.83e-11	144	37.45
High	[K].AFAFALGADDASLTQADALPETENLVATFR.[D]		3.28784e-07	0.000879477	1	1	63	Q82UP8	Q82UP8 [120-149]		0	3125.54	4.06939e+08	3.35483e+08	3	1042.53	42.2354	0.0003238	2.481e-09	142	41.24
High	[F].AFALGADDASLTQADALPETENLVATFR.[D]	1xDeamidated [N/Q]	1.93479e-07	0.000879477	1	1	5	Q82UP8	Q82UP8 [122-149]		0	2908.42		895918	2	1454.73	41.3975	0.0003238	1.234e-09	136	38.53
High	[L].GADDASLTQADALPETENLVATFR.[D]		4.11468e-07	0.000879477	1	1	10	Q82UP8	Q82UP8 [126-149]		0	2505.21	1.60798e+07	2.07155e+07	2	1253.12	38.3872	0.0003238	3.34e-09	130	37.36
High	[F].AFALGADDASLTQADALPETENLVATFR.[D]		3.87049e-07	0.000879477	1	1	20	Q82UP8	Q82UP8 [122-149]		0	2907.44	4.91103e+07	6.57272e+07	2	1454.23	41.0774	0.0003238	3.073e-09	128	39.82
High	[K].AFAFALGADDASLTQADALPETENLVATFR.[D]	1xDeamidated [N/Q]	3.42019e-05	0.000879477	1	1	6	Q82UP8	Q82UP8 [120-149]		0	3126.53			3	1042.86	40.8569	0.0003238	1.109e-06	128
High	[F].ALGADDASLTQADALPETENLVATFR.[D]	1xDeamidated [N20]	1.53321e-06	0.000879477	1	1	6	Q82UP8	Q82UP8 [124-149]		0	2690.32	2.79537e+06	5.11928e+06	2	1345.67	37.543	0.0003238	1.869e-08	126	36.7
High	[F].ALGADDASLTQADALPETENLVATFR.[D]	1xOxidation [F25]	9.05651e-05	0.000879477	1	1	7	Q82UP8	Q82UP8 [124-149]		0	2705.33		1.3631e+07	2	1353.18	36.5077	0.0003238	3.987e-06	123	36.05
High	[T].QADALPETENLVATFR.[D]		1.38014e-05	0.000879477	1	1	2	Q82UP8	Q82UP8 [134-149]		0	1774.9			2	887.958	36.266	0.0003238	3.367e-07	122	36.18
High	[K].AFAFALGADDASLTQADALPE.[T]		0.000836172	0.000879477	1	1	3	Q82UP8	Q82UP8 [120-140]		0	2094			2	1047.51	38.6287	0.0003238	7.359e-05	121	38.29
High	[D].DASLTQADALPETENLVATFR.[D]		1.6052e-06	0.000879477	1	1	10	Q82UP8	Q82UP8 [129-149]		0	2262.12	1.88588e+07	1.50437e+07	2	1131.57	38.519	0.0003238	1.992e-08	119	37.45
High	[G].ADDASLTQADALPETENLVATFR.[D]		1.0354e-06	0.000879477	1	1	8	Q82UP8	Q82UP8 [127-149]		0	2448.19	1795447	2.70401e+06	2	1224.61	37.5524	0.0003238	1.116e-08	117	37.34
High	[K].FLDGIHENYCANLICEEKTAATLH.[-]	2xCarbamidomethyl [C10; C15]	6.80717e-05	0.000879477	1	1	5	Q82UP8	Q82UP8 [242-265]		1	2819.31	2.41557e+07	4.58603e+06	3	940.447	35.8531	0.0003238	2.723e-06	116	35.86
High	[D].ASLTQADALPETENLVATFR.[D]		9.36792e-06	0.000879477	1	1	8	Q82UP8	Q82UP8 [130-149]		0	2147.1	2.68103e+07	2.17104e+07	2	1074.06	37.4821	0.0003238	2.02e-07	113	37.31
High	[A].FALGADDASLTQADALPETENLVATFR.[D]	1xDeamidated [N21]	1.89932e-06	0.000879477	1	1	3	Q82UP8	Q82UP8 [123-149]		0	2837.38	260900		2	1419.21	41.2457	0.0003238	2.488e-08	113	40.26
High	[D].ASLTQADALPETENLVATFR.[D]	1xDeamidated [N14]	3.02058e-06	0.000879477	1	1	2	Q82UP8	Q82UP8 [130-149]		0	2148.08			2	1074.55	36.6655	0.0003238	4.563e-08	111	36.09
High	[F].AFALGADDASLTQADALPETENLVATFR.[D]	1xOxidation [F]	4.76401e-05	0.000879477	1	1	4	Q82UP8	Q82UP8 [122-149]		0	2923.43		1.0537e+06	3	975.155	38.3714	0.0003238	1.715e-06	109	39.45
High	[K].AFAFALGADDASLTQADALPETENLVATFR.[D]	1xOxidation [F]	4.48129e-05	0.000879477	1	1	13	Q82UP8	Q82UP8 [120-149]		0	3141.54	1.88971e+06	1.61452e+07	3	1047.86	40.8217	0.0003238	1.575e-06	109	39.73
High	[A].LGADDASLTQADALPETENLVATFR.[D]	1xDeamidated [Q10]	0.00206099	0.000879477	1	1	1	Q82UP8	Q82UP8 [125-149]		0	2619.28			2	1310.15	39.4644	0.0003238	0.0002415	104	38.75
High	[M].ATNTFKQQVDSIIQSR.[H]	1xDeamidated [N/Q]	0.000283747	0.000879477	1	1	4	Q82UP8	Q82UP8 [21-36]		1	1836.95	442792	747991	2	918.979	34.6539	0.0003238	1.777e-05	103	32.69
High	[A].FAFALGADDASLTQADALPETENLVATFR.[D]		0.000192601	0.000879477	1	1	7	Q82UP8	Q82UP8 [121-149]		0	3054.51	597649		3	1018.85	41.7296	0.0003238	1.071e-05	103	40.9
High	[A].FAFALGADDASLTQADALPETENLVATFR.[D]	1xOxidation [F]	2.46798e-05	0.000879477	1	1	2	Q82UP8	Q82UP8 [121-149]		0	3070.5	287215	115127	3	1024.18	39.5371	0.0003238	7.213e-07	103	41.32
High	[F].NTPHFHNVENSGDISIR.[Q]	1xOxidation [F5]	2.61034e-05	0.000879477	1	1	2	Q82UP8	Q82UP8 [81-97]		0	1952.92			3	651.649	29.518	0.0003238	7.774e-07	103	29.5
High	[S].MATNTFKQQVDSIIQSR.[H]	1xOxidation [M1]	5.56922e-06	0.000879477	1	1	3	Q82UP8	Q82UP8 [20-36]		1	1983			3	661.673	36.0485	0.0003238	1.022e-07	99	33.38
High	[R].HYAEQYFYNVLAEPTYLSAVHFNTPH.[F]		5.10685e-06	0.000879477	1	1	21	Q82UP8	Q82UP8 [59-84]		0	3111.46	2.21966e+07	1.22218e+06	3	1037.83	60.7321	0.0003238	9.133e-08	98	40.84
High	[R].HYAEQYFYNVLAEPTYLSAVHF.[N]		2.06464e-05	0.000879477	1	1	11	Q82UP8	Q82UP8 [59-80]		0	2662.26	3.48004e+06	1.19757e+07	2	1331.64	41.7015	0.0003238	5.704e-07	98	42.12
High	[K].DPDSYEFFSVHQTADIFHSQAEWAIIEK.[F]	1xOxidation [F]	3.56056e-08	0.000879477	1	1	34	Q82UP8	Q82UP8 [190-217]		0	3326.53	2.56264e+06	3.47195e+06	3	1109.52	40.8547	0.0003238	1.337e-10	95	38.82
High	[L].TQADALPETENLVATFR.[D]		7.23664e-05	0.000879477	1	1	10	Q82UP8	Q82UP8 [133-149]		0	1875.94	1.6039e+06	1.80517e+06	2	938.484	36.3214	0.0003238	2.965e-06	94	36.11
High	[A].TNTFKQQVDSIIQSR.[H]		1.55978e-05	0.000879477	1	1	2	Q82UP8	Q82UP8 [22-36]		1	1764.92			2	882.971	33.8738	0.0003238	3.959e-07	92	33.17
High	[S].MATNTFKQQVDSIIQSR.[H]	1xDeamidated [Q]; 1xOxidation [M1]	0.00187081	0.000879477	1	1	4	Q82UP8	Q82UP8 [20-36]		1	1983.98			2	992.501	34.7527	0.0003238	0.0002124	92	36.59
High	[S].LTQADALPETENLVATFR.[D]		0.000106072	0.000879477	1	1	8	Q82UP8	Q82UP8 [132-149]		0	1989.03	4.34041e+06	4.80747e+06	2	995.024	37.1533	0.0003238	4.886e-06	92	36.93
High	[N].TPHFHNVENSGDISIR.[Q]		7.1268e-05	0.000879477	1	1	10	Q82UP8	Q82UP8 [82-97]		0	1822.88	3.4633e+07	3.15768e+07	3	608.302	29.1487	0.0003238	2.901e-06	91	28.71
High	[Q].TADIFHSQAEWAIIEK.[F]		9.56093e-06	0.000879477	1	1	3	Q82UP8	Q82UP8 [202-217]		0	1858.93		509604	2	929.977	37.5214	0.0003238	2.077e-07	91	36
High	[D].TPEKQAEVLAATR.[R]		8.05443e-05	0.000879477	1	1	4	Q82UP8	Q82UP8 [221-233]		1	1413.77	5.74048e+06	4.72238e+06	3	471.931	28.2158	0.0003238	3.417e-06	90	27.66
High	[Q].ADALPETENLVATFR.[D]		0.000191621	0.000879477	1	1	6	Q82UP8	Q82UP8 [135-149]		0	1646.84	1.05666e+06	2.62608e+06	2	823.929	36.8322	0.0003238	1.067e-05	90	35.99
High	[F].SVHQTADIFHSQAEWAIIEK.[F]	1xOxidation [F9]	0.000544915	0.000879477	1	1	2	Q82UP8	Q82UP8 [198-217]		0	2326.15	2.01965e+06	384454	3	776.059	36.5708	0.0003238	4.207e-05	90	33.44
High	[H].QTADIFHSQAEWAIIEK.[F]	1xGln->pyro-Glu [N-Term]	0.000157069	0.000879477	1	1	9	Q82UP8	Q82UP8 [201-217]		0	1969.97	1.96924e+07	1.03596e+07	2	985.495	38.3839	0.0003238	8.194e-06	90	37.31
High	[H].FNTPHFHNVENSGDISIR.[Q]		1.14871e-05	0.000879477	1	1	12	Q82UP8	Q82UP8 [80-97]		0	2083.99	3982488	3.90622e+06	3	695.341	30.5912	0.0003238	2.645e-07	89	31.39
High	[F].ADTPEKQAEVLAATR.[R]		6.80717e-05	0.000879477	1	1	4	Q82UP8	Q82UP8 [219-233]		1	1599.83			3	533.952	28.9147	0.0003238	2.737e-06	89	28.69
High	[M].ATNTFKQQVDSIIQSR.[H]		0.00164702	0.000879477	1	1	2	Q82UP8	Q82UP8 [21-36]		1	1835.96			3	612.662	33.9584	0.0003238	0.0001791	89	33.27
High	[T].QADALPETENLVATFR.[D]	1xGln->pyro-Glu [N-Term]	0.000411679	0.000879477	1	1	3	Q82UP8	Q82UP8 [134-149]		0	1757.87	1.25486e+06	1.28498e+06	2	879.447	38.1649	0.0003238	2.896e-05	88	37.79
High	[K].DPDSYEFFSVH.[Q]		0.00303555	0.000879477	1	1	2	Q82UP8	Q82UP8 [190-200]		0	1342.56	46796504	3.66973e+07	2	671.788	35.2096	0.0003238	0.0004009	87	34.72
High	[K].FLDGIHENYCANLICEEK.[T]	2xCarbamidomethyl [C10; C15]; 1xDeamidated [N12]	5.32949e-05	0.000879477	1	1	1	Q82UP8	Q82UP8 [242-259]		0	2225.98			2	1113.51	33.3969	0.0003238	1.987e-06	87
High	[K].FADTPEKQAEVLAATR.[R]		3.13624e-05	0.000879477	1	1	19	Q82UP8	Q82UP8 [218-233]		1	1746.9	1.56721e+08	2.38944e+08	2	873.96	30.59	0.0003238	9.846e-07	87	30.33
High	[R].HLLQHPFYIAWTEGKLTR.[E]		8.8403e-07	0.000879477	1	1	13	Q82UP8	Q82UP8 [37-54]		1	2210.19	4437.11	59851.8	4	553.305	45.9874	0.0003238	9.115e-09	87	43.03
High	[N].TFKQQVDSIIQSR.[H]		0.00042016	0.000879477	1	1	6	Q82UP8	Q82UP8 [24-36]		1	1549.83		2.78532e+06	3	517.286	33.4257	0.0003238	2.974e-05	87	32.7
High	[T].PHFHNVENSGDISIR.[Q]		7.89184e-05	0.000879477	1	1	2	Q82UP8	Q82UP8 [83-97]		0	1721.84			3	574.62	27.9751	0.0003238	3.326e-06	86	28.18
High	[R].DICINEPFYAGLAALHAFESQVPDIAAVK.[I]	1xCarbamidomethyl [C3]	1.01641e-05	0.000879477	1	1	48	Q82UP8	Q82UP8 [150-178]		0	3159.58	2.38288e+08	1.75867e+08	3	1053.87	62.7254	0.0003238	2.245e-07	85	66.06
High	[A].DALPETENLVATFR.[D]		0.000166979	0.000879477	1	1	6	Q82UP8	Q82UP8 [136-149]		0	1575.8	2367621	7.49289e+06	2	788.409	36.6268	0.0003238	8.87e-06	84	35.88
High	[F].LDGIHENYCANLICEEK.[T]	2xCarbamidomethyl [C9; C14]	4.83744e-05	0.000879477	1	1	6	Q82UP8	Q82UP8 [243-259]		0	2077.93			2	1039.48	32.674	0.0003238	1.743e-06	84	31.09
High	[K].AFAFALGADDASLTQADALPETENL.[V]		5.63692e-05	0.000879477	1	1	9	Q82UP8	Q82UP8 [120-144]		0	2551.22	3.18297e+06	2.0403e+06	2	1276.12	40.0183	0.0003238	2.126e-06	84	38.96
High	[A].FAFALGADDASLTQADALPETENLVATFR.[D]	1xDeamidated [N/Q]	0.000148503	0.000879477	1	1	3	Q82UP8	Q82UP8 [121-149]		0	3055.49			3	1019.18	40.7317	0.0003238	7.603e-06	83	45.19
High	[K].QQVDSIIQSR.[H]	1xDeamidated [Q]; 1xGln->pyro-Glu [N-Term]	0.00609755	0.000879477	1	1	5	Q82UP8	Q82UP8 [27-36]		0	1157.58	120275704	1.50246e+08	2	579.299	31.3357	0.0003238	0.001005	83	31.2
High	[K].AFAFALGADDASLTQ.[A]		0.0150583	0.000879477	1	1	2	Q82UP8	Q82UP8 [120-134]		0	1497.72	174916	405967	2	749.37	37.3033	0.0003238	0.003297	83	36.75
High	[R].QEVLKNLIDEEHGEK.[N]		2.86123e-05	0.000879477	1	1	11	Q82UP8	Q82UP8 [98-112]		1	1780.91	214723420	1.54228e+08	2	890.963	30.4523	0.0003238	8.735e-07	83	30.24
High	[L].AALHAFESQVPDIAAVKIDGLAK.[F]	1xLys->AminoadipicAcid [K17]	0.000224431	0.000879477	1	1	2	Q82UP8	Q82UP8 [162-184]	Q82UP8 1xLys->AminoadipicAcid [K178]	1	2379.26	375553	2.56436e+06	3	793.762	41.4621	0.0003238	1.311e-05	82	40.24
High	[K].FLDGIHENYCANLICEEKT.[A]	2xCarbamidomethyl [C10; C15]	0.000533916	0.000879477	1	1	3	Q82UP8	Q82UP8 [242-260]		1	2326.05			2	1163.53	33.7522	0.0003238	4.092e-05	82	33.1
High	[F].NTPHFHNVENSGDISIR.[Q]		9.85792e-06	0.000879477	1	1	17	Q82UP8	Q82UP8 [81-97]		0	1936.93	9.78888e+07	9.75785e+07	3	646.317	30.3258	0.0003238	2.153e-07	82	28.6
High	[N].VENSGDISIRQEVLK.[N]		0.00109552	0.000879477	1	1	3	Q82UP8	Q82UP8 [88-102]		1	1686.9		801493	2	843.96	29.6207	0.0003238	0.0001051	82	29.09
High	[A].DTPEKQAEVLAATR.[R]		6.33823e-05	0.000879477	1	1	3	Q82UP8	Q82UP8 [220-233]		1	1528.8			2	764.906	30.7235	0.0003238	2.488e-06	82	28.35
High	[N].VENSGDISIR.[Q]		0.015681	0.000879477	1	1	4	Q82UP8	Q82UP8 [88-97]		0	1089.55	16235943	2.66725e+07	2	545.284	27.2532	0.0003238	0.003477	81	26.48
High	[L].HAFESQVPDIAAVK.[I]		8.91905e-05	0.000879477	1	1	5	Q82UP8	Q82UP8 [165-178]		0	1511.79	69429664	6.63873e+07	2	756.4	30.7651	0.0003238	3.89e-06	81	30.94
High	[K].AFAFALGADDASLTQADALPETEN.[L]		0.00166389	0.000879477	1	1	7	Q82UP8	Q82UP8 [120-143]		0	2438.14	336162	771848	2	1219.58	37.7221	0.0003238	0.0001813	80	37.12
High	[L].TQADALPETENLVATFR.[D]	1xDeamidated [N11]	0.00305105	0.000879477	1	1	2	Q82UP8	Q82UP8 [133-149]		0	1876.93			2	938.972	41.7449	0.0003238	0.0004044	80
High	[A].FALGADDASLTQADALPETENLVATFR.[D]		5.80107e-06	0.000879477	1	1	11	Q82UP8	Q82UP8 [123-149]		0	2836.4	2.88061e+06	3.36451e+06	3	946.143	42.2665	0.0003238	1.074e-07	80	39.6
High	[T].PEKQAEVLAATR.[R]		0.000118059	0.000879477	1	1	2	Q82UP8	Q82UP8 [222-233]		1	1312.72			2	656.869	30.6674	0.0003238	5.64e-06	80	26.98
High	[A].DDASLTQADALPETENLVATFR.[D]		7.52372e-06	0.000879477	1	1	6	Q82UP8	Q82UP8 [128-149]		0	2377.15		1.07126e+06	2	1189.09	37.6952	0.0003238	1.513e-07	79	37.42
High	[H].FHNVENSGDISIR.[Q]		0.00062852	0.000879477	1	1	18	Q82UP8	Q82UP8 [85-97]		0	1487.72	3.05679e+08	5.65352e+08	2	744.37	27.619	0.0003238	5.049e-05	78	28.04
High	[V].PDIAAVKIDGLAK.[F]	1xLys->AminoadipicAcid [K7]	0.000122348	0.000879477	1	1	2	Q82UP8	Q82UP8 [172-184]	Q82UP8 1xLys->AminoadipicAcid [K178]	1	1325.73		5.79646e+06	2	663.374	34.4549	0.0003238	5.914e-06	77	34.23
High	[K].FLDGIHENYCANLICEE.[K]	2xCarbamidomethyl [C10; C15]	0.00212498	0.000879477	1	1	4	Q82UP8	Q82UP8 [242-258]		0	2096.91	1.91251e+06		2	1048.96	34.9544	0.0003238	0.0002516	77	34.5
High	[K].DPDSYEFFSVHQ.[T]	1xOxidation [F7]	0.000144766	0.000879477	1	1	1	Q82UP8	Q82UP8 [190-201]		0	1486.61			2	743.814	32.0865	0.0003238	7.381e-06	76	31.98
High	[K].FADTPEKQAEVLAATR.[R]	1xDeamidated [Q8]	0.000312607	0.000879477	1	1	2	Q82UP8	Q82UP8 [218-233]		1	1747.89			3	583.304	33.2976	0.0003238	2.024e-05	76
High	[G].LAALHAFESQVPDIAAVK.[I]	1xOxidation [F7]	7.38573e-05	0.000879477	1	1	2	Q82UP8	Q82UP8 [161-178]		0	1896.02			2	948.519	33.7225	0.0003238	3.041e-06	76	33
High	[A].LGADDASLTQADALPETENLVATFR.[D]		5.30238e-05	0.000879477	1	1	7	Q82UP8	Q82UP8 [125-149]		0	2618.29	1.16678e+06	1.34992e+06	3	873.442	38.6741	0.0003238	1.962e-06	76	37.86
High	[R].HLLQHPFYIAWTEGK.[L]		9.46393e-06	0.000879477	1	1	77	Q82UP8	Q82UP8 [37-51]		0	1839.95	2.75389e+08	4.38735e+07	2	920.486	41.5898	0.0003238	2.049e-07	76	37.56
High	[K].AFAFALGADDASLTQADALPETE.[N]		0.00155723	0.000879477	1	1	4	Q82UP8	Q82UP8 [120-142]		0	2324.09		150390	2	1162.56	38.1954	0.0003238	0.0001672	76	38.01
High	[R].QEVLKNLIDEEHGEK.[N]	1xGln->pyro-Glu [N-Term]	6.63584e-05	0.000879477	1	1	16	Q82UP8	Q82UP8 [98-112]		1	1763.88	4.4307e+08	2.73508e+08	3	588.636	35.6533	0.0003238	2.644e-06	76	35.37
High	[L].HAFESQVPDIAAVKIDGLAK.[F]	1xOxidation [F3]	0.000371773	0.000879477	1	1	1	Q82UP8	Q82UP8 [165-184]		1	2125.13			3	709.052	34.4195	0.0003238	2.544e-05	76
High	[K].NLIDEEHGEKNHPALWK.[A]		2.33338e-05	0.000879477	1	1	29	Q82UP8	Q82UP8 [103-119]		1	2030.01	1.32489e+09	4.94625e+08	2	1015.51	29.9307	0.0003238	6.717e-07	75	30.25
High	[L].PETENLVATFR.[D]		0.000106072	0.000879477	1	1	16	Q82UP8	Q82UP8 [139-149]		0	1276.65	3.35436e+06	5.23153e+06	2	638.834	60.5763	0.0003238	4.891e-06	74	35.3
High	[R].EQLRHYAEQYFYNVLAEPTYLSAVHFNTPH.[F]		0.00108996	0.000879477	1	1	2	Q82UP8	Q82UP8 [55-84]		1	3637.75			4	910.198	44.8055	0.0003238	0.0001041	74	43.63
High	[A].SLTQADALPETENLVATFR.[D]		0.000257551	0.000879477	1	1	8	Q82UP8	Q82UP8 [131-149]		0	2076.06	1.72864e+06	2.38929e+06	2	1038.54	38.3286	0.0003238	1.564e-05	74	37.23
High	[Y].LSAVHFNTPHFHNVENSGDISIR.[Q]		1.36614e-05	0.000879477	1	1	5	Q82UP8	Q82UP8 [75-97]		0	2591.27	609368		4	648.578	33.0617	0.0003238	3.309e-07	73	33.23
High	[K].DPDSYEFFSVH.[Q]	1xOxidation [F7]	0.00619133	0.000879477	1	1	2	Q82UP8	Q82UP8 [190-200]		0	1358.55			2	679.784	32.6917	0.0003238	0.00102	73	32.07
High	[W].KAFAFALGADDASLTQADALPETENLVATFR.[D]	1xDeamidated [Q16]; 2xOxidation [F3; F5]; 1xLys->AminoadipicAcid [K1]	0.00126358	0.000879477	1	1	1	Q82UP8	Q82UP8 [119-149]	Q82UP8 1xLys->AminoadipicAcid [K119]	1	3301.57			3	1101.2	43.8183	0.0003238	0.000127	72
High	[K].IDGLAKFYGMK.[D]		0.0107199	0.000879477	1	1	8	Q82UP8	Q82UP8 [179-189]		1	1242.66	1.76261e+08	1.23378e+08	2	621.835	32.5549	0.0003238	0.002106	72	32.85
High	[K].AFAFALGADDASLTQA.[D]		0.0116269	0.000879477	1	1	1	Q82UP8	Q82UP8 [120-135]		0	1568.76	582861	589677	2	784.887	37.5877	0.0003238	0.002344	72	37.03
High	[R].HYAEQYFYNVLAEPTYLSAVHFNTPHFHNVE.[N]	1xDeamidated [N23]	1.20265e-05	0.000879477	1	1	1	Q82UP8	Q82UP8 [59-89]		0	3738.73			4	935.443	44.5286	0.0003238	2.806e-07	72
High	[K].FLDGIHENYCANLIC.[E]	2xCarbamidomethyl [C10; C15]	0.00370257	0.000879477	1	1	2	Q82UP8	Q82UP8 [242-256]		0	1838.82	644982		2	919.918	35.3469	0.0003238	0.0005204	71	34.72
High	[P].HFHNVENSGDISIR.[Q]		4.71568e-05	0.000879477	1	1	2	Q82UP8	Q82UP8 [84-97]		0	1624.78	302491	263277	3	542.269	27.1933	0.0003238	1.687e-06	71	27.33
High	[D].GIHENYCANLICEEK.[T]	2xCarbamidomethyl [C7; C12]	3.04175e-05	0.000879477	1	1	10	Q82UP8	Q82UP8 [245-259]		0	1849.82	47927759	2.78213e+07	2	925.419	29.23	0.0003238	9.457e-07	71	29.14
High	[K].AFAFALGADDA.[S]		0.00385653	0.000879477	1	1	2	Q82UP8	Q82UP8 [120-130]		0	1068.5			2	534.757	36.546	0.0003238	0.000549	71	36.41
High	[T].NTFKQQVDSIIQSR.[H]		0.00115281	0.000879477	1	1	3	Q82UP8	Q82UP8 [23-36]		1	1663.88			2	832.446	33.8544	0.0003238	0.0001123	71	33.1
High	[K].FLDGIHENYCANLICE.[E]	2xCarbamidomethyl [C10; C15]	0.00762686	0.000879477	1	1	3	Q82UP8	Q82UP8 [242-257]		0	1967.86			2	984.441	34.8294	0.0003238	0.001342	71	34.68
High	[K].QQVDSIIQSR.[H]	1xGln->pyro-Glu [N-Term]	0.000451244	0.000879477	1	1	54	Q82UP8	Q82UP8 [27-36]		0	1156.6	2.63869e+09	3.63918e+09	2	578.805	59.0368	0.0003238	3.272e-05	70	30.45
High	[T].YLSAVHFNTPHFHNVENSGDISIR.[Q]		0.000600336	0.000879477	1	1	4	Q82UP8	Q82UP8 [74-97]		0	2754.34		532735	4	689.345	33.7999	0.0003238	4.768e-05	70	33.82
High	[R].HYAEQYFYNVLAEPTY.[L]		0.00181447	0.000879477	1	1	4	Q82UP8	Q82UP8 [59-74]		0	2007.91	716911	3.94866e+06	2	1004.46	39.5414	0.0003238	0.0002037	69	37.23
High	[F].HSQAEWAIIEK.[F]		0.000116861	0.000879477	1	1	8	Q82UP8	Q82UP8 [207-217]		0	1311.67	36623913	2.27706e+07	2	656.342	33.031	0.0003238	5.57e-06	69	31.13
High	[L].AALHAFESQVPDIAAVK.[I]	1xOxidation [F6]	0.000433211	0.000879477	1	1	4	Q82UP8	Q82UP8 [162-178]		0	1782.94		2.15768e+06	2	891.979	33.1745	0.0003238	3.098e-05	69	32.33
High	[L].HAFESQVPDIAAVK.[I]	1xOxidation [F3]	7.63968e-06	0.000879477	1	1	4	Q82UP8	Q82UP8 [165-178]		0	1527.78		4.90257e+06	2	764.398	29.7764	0.0003238	1.54e-07	69	29.46
High	[R].DICINEPFYAGLAALH.[A]	1xCarbamidomethyl [C3]	0.000181171	0.000879477	1	1	8	Q82UP8	Q82UP8 [150-165]		0	1803.87	3.51738e+06	3.58063e+06	2	902.447	41.031	0.0003238	9.909e-06	68	39.83
High	[A].ALHAFESQVPDIAAVK.[I]	1xOxidation [F5]	0.000391218	0.000879477	1	1	2	Q82UP8	Q82UP8 [163-178]		0	1711.9			2	856.46	32.857	0.0003238	2.711e-05	68	32.22
High	[L].HAFESQVPDIAAVKIDGLAK.[F]	1xOxidation [F3]; 1xLys->AminoadipicAcid [K14]	0.000497139	0.000879477	1	1	2	Q82UP8	Q82UP8 [165-184]	Q82UP8 1xLys->AminoadipicAcid [K178]	1	2140.09		287374	2	1070.56	36.5739	0.0003238	3.729e-05	67	36.96
High	[L].AALHAFESQVPDIAAVKIDGLAK.[F]	1xOxidation [F6]	0.00108996	0.000879477	1	1	1	Q82UP8	Q82UP8 [162-184]		1	2380.29			4	595.832	36.3041	0.0003238	0.000104	67	35.75
High	[T].ADIFHSQAEWAIIEK.[F]		0.000539388	0.000879477	1	1	5	Q82UP8	Q82UP8 [203-217]		0	1757.89	5.62496e+06	6.81947e+06	3	586.638	37.5098	0.0003238	4.133e-05	67	36.48
High	[R].HYAEQYFYNVLAE.[P]		0.0520545	0.000879477	1	1	2	Q82UP8	Q82UP8 [59-71]		0	1646.75	2.62849e+06	1.49793e+07	2	823.885	37.3006	0.0003238	0.01706	67	36.48
High	[K].AFAFALGADDASLTQADALPETENLVAT.[F]		0.00327656	0.000879477	1	1	6	Q82UP8	Q82UP8 [120-147]		0	2822.37	2.64671e+06	88236.3	2	1411.7	39.478	0.0003238	0.0004441	67	39.22
High	[K].FYGMKDPDSYEFFSVH.[Q]	2xOxidation [M4; F12]	0.00030319	0.000879477	1	1	1	Q82UP8	Q82UP8 [185-200]		1	2000.84			3	667.621	33.4971	0.0003238	1.941e-05	66
High	[K].AFAFALGADDASLTQADALPETENL.[V]	1xOxidation [F]	0.0280231	0.000879477	1	1	3	Q82UP8	Q82UP8 [120-144]		0	2567.21			2	1284.12	38.7203	0.0003238	0.007502	66	38.69
High	[G].SSHHHHHHSSGLVPR.[G]		0.000369883	0.000879477	1	3	5	Q82UP8	Q82UP8 [3-17]		0	1711.83	8.40193e+07	4.25798e+07	4	428.715	21.445	0.0003238	2.519e-05	65	22.1
High	[R].HYAEQYFYNVLAEPTYLSAVH.[F]		0.00022789	0.000879477	1	1	6	Q82UP8	Q82UP8 [59-79]		0	2515.19	1.47362e+06		3	839.075	41.7725	0.0003238	1.336e-05	65	39.15
High	[N].VENSGDISIR.[Q]	1xDeamidated [N3]	0.00447017	0.000879477	1	1	1	Q82UP8	Q82UP8 [88-97]		0	1090.54	2.57983e+06	3.51602e+06	2	545.776	26.9711	0.0003238	0.0006684	65	27.01
High	[K].DPDSYEFFSVHQTADIF.[H]		0.00152581	0.000879477	1	1	2	Q82UP8	Q82UP8 [190-206]		0	2017.88	1.31081e+07	6.7031e+06	2	1009.45	40.3423	0.0003238	0.0001621	65	39.04
High	[K].AFAFALGADDASLTQADALPETENLVATFR.[D]	1xDeamidated [Q15]; 1xOxidation [F]	0.00111241	0.000879477	1	1	5	Q82UP8	Q82UP8 [120-149]		0	3142.52		1.26662e+06	3	1048.19	47.6116	0.0003238	0.000107	64	45.11
High	[E].SQVPDIAAVKIDGLAK.[F]		0.00695975	0.000879477	1	1	2	Q82UP8	Q82UP8 [169-184]		1	1624.93		1.33014e+06	3	542.317	33.9666	0.0003238	0.001197	64	33.54
High	[K].DPDSYEFFSVHQTAD.[I]	1xOxidation [F7]	6.40319e-05	0.000879477	1	1	2	Q82UP8	Q82UP8 [190-204]		0	1773.72			2	887.37	31.7633	0.0003238	2.521e-06	64	31.39
High	[K].AFAFALGADDASLTQADAL.[P]		0.00721197	0.000879477	1	1	1	Q82UP8	Q82UP8 [120-138]		0	1867.91	441745	4.02606e+06	2	934.465	39.7538	0.0003238	0.001252	64	38.92
High	[A].LPETENLVATFR.[D]	1xDeamidated [N6]	0.000315811	0.000879477	1	1	1	Q82UP8	Q82UP8 [138-149]		0	1390.72			2	695.867	34.6485	0.0003238	2.047e-05	64
High	[A].ALHAFESQVPDIAAVKIDGLAK.[F]	1xOxidation [F5]	0.00638322	0.000879477	1	1	2	Q82UP8	Q82UP8 [163-184]		1	2309.25			4	578.072	36.2467	0.0003238	0.001064	64	35.7
High	[K].DPDSYEFFSVHQT.[A]		0.00264547	0.000879477	1	1	1	Q82UP8	Q82UP8 [190-202]		0	1571.66	2.96716e+06	3.5364e+06	2	786.342	34.5191	0.0003238	0.0003337	64	34.69
High	[K].AFAFALGADDASLTQADALP.[E]		0.0152116	0.000879477	1	1	1	Q82UP8	Q82UP8 [120-139]		0	1964.96			2	982.989	39.8194	0.0003238	0.003341	64	39.12
High	[F].SVHQTADIFHSQAEWAIIEK.[F]		2.49327e-05	0.000879477	1	1	11	Q82UP8	Q82UP8 [198-217]		0	2310.15	2.15525e+07	8.58929e+06	2	1155.59	35.9426	0.0003238	7.321e-07	64	36.82
High	[K].QQVDSIIQSRHL.[L]	1xGln->pyro-Glu [N-Term]	0.0124197	0.000879477	1	1	1	Q82UP8	Q82UP8 [27-38]		1	1406.74	177616	797505	2	703.878	32.9514	0.0003238	0.002564	63	31.82
High	[V].PDIAAVKIDGLAK.[F]		0.000492096	0.000879477	1	1	2	Q82UP8	Q82UP8 [172-184]		1	1310.77		1.43728e+06	3	437.597	31.7542	0.0003238	3.682e-05	63	31.91
High	[E].SQVPDIAAVKIDGLAK.[F]	1xLys->AminoadipicAcid [K10]	0.000371773	0.000879477	1	1	3	Q82UP8	Q82UP8 [169-184]	Q82UP8 1xLys->AminoadipicAcid [K178]	1	1639.89		2.44204e+06	2	820.454	36.9794	0.0003238	2.542e-05	63	36.19
High	[E].NSGDISIRQEVLK.[N]		0.00297432	0.000879477	1	1	3	Q82UP8	Q82UP8 [90-102]		1	1458.79			2	729.903	29.2494	0.0003238	0.000389	63	28.79
High	[Y].AGLAALHAFESQVPDIAAVK.[I]		0.000533916	0.000879477	1	1	6	Q82UP8	Q82UP8 [159-178]		0	2008.09	2.07251e+06	538499	3	670.04	39.9485	0.0003238	4.073e-05	63	39.21
High	[R].HYAEQYFYNVLAEPTYLSAVHFNTPHFHN.[V]		6.14728e-05	0.000879477	1	1	3	Q82UP8	Q82UP8 [59-87]		0	3509.63			4	878.169	44.6175	0.0003238	2.387e-06	63	43.64
High	[R].HYAEQYFYNVLA.[E]		0.167716	0.00459498	1	1	2	Q82UP8	Q82UP8 [59-70]		0	1517.71		928250	2	759.362	37.3855	0.001564	0.08338	63	36.57
High	[A].LPETENLVATFR.[D]		0.00269993	0.000879477	1	1	6	Q82UP8	Q82UP8 [138-149]		0	1389.74		1.4789e+06	2	695.376	37.1103	0.0003238	0.000343	63	34.47
High	[K].QAEVLAATR.[R]		0.00177786	0.000879477	1	1	17	Q82UP8	Q82UP8 [225-233]		0	958.532	5.30899e+09	5.21403e+09	2	479.772	51.2008	0.0003238	0.0001978	62	26.2
High	[D].SYEFFSVHQTADIFHSQAEWAIIEK.[F]	1xOxidation [F4]	6.74705e-07	0.000879477	1	1	3	Q82UP8	Q82UP8 [193-217]		0	2999.42			3	1000.48	40.602	0.0003238	6.395e-09	62	38.87
High	[R].HYAEQYFYNVLAEPTYLS.[A]		0.00117656	0.000879477	1	1	3	Q82UP8	Q82UP8 [59-76]		0	2208.03	1.08078e+06	898262	3	736.688	38.3423	0.0003238	0.0001157	62	38.53
High	[H].QTADIFHSQAEWAIIEK.[F]		1.16642e-05	0.000879477	1	1	6	Q82UP8	Q82UP8 [201-217]		0	1986.99	8.65964e+06	4.04316e+06	2	994.007	37.1707	0.0003238	2.702e-07	62	36.5
High	[K].DPDSYEFFSVHQTADIFH.[S]		2.06464e-05	0.000879477	1	1	3	Q82UP8	Q82UP8 [190-207]		0	2154.94	6.91378e+06	7.87448e+06	2	1077.98	38.6902	0.0003238	5.694e-07	62	37.51
High	[D].IFHSQAEWAIIEK.[F]		0.00237704	0.000879477	1	1	6	Q82UP8	Q82UP8 [205-217]		0	1571.82	1.45089e+06	1.88247e+06	2	786.419	33.6214	0.0003238	0.0002903	62	33.7
High	[H].PALWKAFAFALGADDASLTQADALPETENLVATFR.[D]	2xOxidation [F7; F9]; 1xLys->AminoadipicAcid [K5]	0.0126743	0.000879477	1	1	1	Q82UP8	Q82UP8 [115-149]	Q82UP8 1xLys->AminoadipicAcid [K119]	1	3767.84	75678.5	25995.4	3	1256.62	47.8221	0.0003238	0.002633	61	44.98
High	[S].MATNTFKQQVDSIIQSR.[H]		0.000169552	0.000879477	1	1	15	Q82UP8	Q82UP8 [20-36]		1	1967	1.50833e+06	4.82718e+06	3	656.342	57.227	0.0003238	9.067e-06	61	34.54
High	[K].AFAFALGADDASLTQADALPETENLVA.[T]		0.0782311	0.000879477	1	1	2	Q82UP8	Q82UP8 [120-146]		0	2721.33	405602	1.01595e+06	3	907.788	39.7647	0.0003238	0.02947	61	39.48
High	[F].YAGLAALHAFESQVPDIAAVK.[I]		3.14632e-06	0.000879477	1	1	15	Q82UP8	Q82UP8 [158-178]		0	2171.15	5.94271e+07	2.06717e+07	3	724.393	46.449	0.0003238	4.809e-08	61	40.88
High	[R].DICINEPFYAGLAALHAF.[E]	1xCarbamidomethyl [C3]	0.000458198	0.000879477	1	1	7	Q82UP8	Q82UP8 [150-167]		0	2021.98	2.13066e+07	1.76943e+07	3	674.669	47.5547	0.0003238	3.34e-05	61	44.71
High	[F].ESQVPDIAAVKIDGLAK.[F]	1xLys->AminoadipicAcid [K11]	0.00724874	0.000879477	1	1	5	Q82UP8+B146	Q82UP8 [168-184]	Q82UP8 1xLys->AminoadipicAcid [K178]	1	1768.93	2.80278e+06	2.68299e+07	3	590.32	37.1787	0.0003238	0.001262	61	36.3
High	[L].DGIHENYCANLICEEK.[T]	2xCarbamidomethyl [C8; C13]	4.36849e-05	0.000879477	1	1	6	Q82UP8	Q82UP8 [244-259]		0	1964.85	1.05035e+06	1.29265e+06	2	982.934	33.2562	0.0003238	1.526e-06	61	29.67
High	[A].FALGADDASLTQADALPETENLVATFR.[D]	1xOxidation [F1]	0.00475177	0.000879477	1	1	2	Q82UP8	Q82UP8 [123-149]		0	2852.39			3	951.467	39.8145	0.0003238	0.0007244	61	38.9
High	[E].NSGDISIR.[Q]	1xDeamidated [N1]	0.00978347	0.000879477	1	1	2	Q82UP8	Q82UP8 [90-97]		0	862.426			2	431.719	26.91	0.0003238	0.001868	61	26.56
High	[H].SQAEWAIIEK.[F]		0.0126743	0.000879477	1	1	2	Q82UP8	Q82UP8 [208-217]		0	1174.61	6375094	1.09839e+07	2	587.812	33.1098	0.0003238	0.002631	61	32.49
High	[K].FYGMKDPDSYEFFSVH.[Q]	1xOxidation [F/M]	0.00257893	0.000879477	1	1	2	Q82UP8	Q82UP8 [185-200]		1	1984.84	971068	654904	3	662.289	35.8788	0.0003238	0.0003238	61	34.9
High	[R].HYAEQYFYNVLAEPTYLSAVHFNTPHFHNVENSGDISIR.[Q]	3xDeamidated [Q5; N23; N32]	0.000431008	0.000879477	1	1	1	Q82UP8	Q82UP8 [59-97]		0	4583.12			5	917.438	45.3731	0.0003238	3.086e-05	61
High	[F].YAGLAALHAFESQVPDIAAVK.[I]	1xOxidation [F10]	8.26239e-05	0.000879477	1	1	5	Q82UP8	Q82UP8 [158-178]		0	2187.14	796149	1.33658e+06	3	729.725	41.535	0.0003238	3.531e-06	60	36.71
High	[K].FLDGIHENYCANLICEEK.[T]	2xCarbamidomethyl [C10; C15]	6.35863e-06	0.000879477	1	1	60	Q82UP8	Q82UP8 [242-259]		0	2225	2.32718e+09	1.24655e+09	3	742.343	52.7157	0.0003238	1.211e-07	60	32.72
High	[A].DIFHSQAEWAIIEK.[F]		0.000222154	0.000879477	1	1	5	Q82UP8	Q82UP8 [204-217]		0	1686.85	1.18378e+06	765377	3	562.958	36.6625	0.0003238	1.291e-05	60	36.69
High	[N].TFKQQVDSIIQSR.[H]	1xDeamidated [Q5]	0.0058842	0.000879477	1	1	2	Q82UP8	Q82UP8 [24-36]		1	1550.82			3	517.613	34.8975	0.0003238	0.0009577	60	34.07
High	[R].HYAEQYFYNVLAEPT.[Y]		0.0153665	0.000879477	1	1	1	Q82UP8	Q82UP8 [59-73]		0	1844.85	402434		2	922.936	36.9149	0.0003238	0.00338	60	36.2
High	[R].HYAEQYFYNVL.[A]		0.0500318	0.000879477	1	1	3	Q82UP8	Q82UP8 [59-69]		0	1446.67	1227653	1.77586e+06	2	723.842	37.5774	0.0003238	0.01616	59	36.85
High	[H].QTADIFHSQAEWAIIEKFADTPEK.[Q]	1xGln->pyro-Glu [N-Term]	6.27393e-05	0.000879477	1	1	1	Q82UP8	Q82UP8 [201-224]		1	2758.34			3	920.125	42.8994	0.0003238	2.455e-06	59
High	[R].DICINEPFYAGLAALHAFESQVPDIAAVKIDGLAK.[F]	1xCarbamidomethyl [C3]; 1xDeamidated [Q21]; 1xOxidation [F18]	0.00314573	0.000879477	1	1	1	Q82UP8	Q82UP8 [150-184]		1	3773.91			3	1258.65	47.8486	0.0003238	0.0004211	59	47.73
High	[L].AALHAFESQVPDIAAVK.[I]		0.000180249	0.000879477	1	1	4	Q82UP8	Q82UP8 [162-178]		0	1766.94	5.62484e+07	2.76071e+07	2	883.982	33.8895	0.0003238	9.823e-06	59	33.83
High	[K].DPDSYEFFSV.[H]		0.202967	0.00552275	1	1	1	Q82UP8	Q82UP8 [190-199]		0	1205.5			2	603.257	38.2027	0.002133	0.1086	59
High	[K].AFAFALGADDASLTQAD.[A]		0.00983329	0.000879477	1	1	6	Q82UP8	Q82UP8 [120-136]		0	1683.79	1.51918e+07	8.33183e+06	2	842.403	37.4393	0.0003238	0.00188	59	36.69
High	[E].NSGDISIR.[Q]		0.0122321	0.000879477	1	1	4	Q82UP8	Q82UP8 [90-97]		0	861.442	5562000	8.87424e+06	2	431.227	25.6165	0.0003238	0.002511	59	26.09
High	[N].VLAEPTYLSAVHFNTPHFHNVENSGDISIR.[Q]	2xDeamidated [N14; N23]	0.00147986	0.000879477	1	1	2	Q82UP8	Q82UP8 [68-97]		0	3366.64			3	1122.89	41.9444	0.0003238	0.0001564	58	42.04
High	[F].KQQVDSIIQSR.[H]		0.0146816	0.000879477	1	1	4	Q82UP8	Q82UP8 [26-36]		1	1301.72			2	651.366	26.8978	0.0003238	0.003188	58	27.58
High	[H].LLQHPFYIAWTEGK.[L]		0.000152338	0.000879477	1	1	1	Q82UP8	Q82UP8 [38-51]		0	1702.9	234994	212173	3	568.306	38.4693	0.0003238	7.861e-06	58	37.76
High	[S].QVPDIAAVKIDGLAK.[F]	1xGln->pyro-Glu [N-Term]	0.0106656	0.000879477	1	1	1	Q82UP8	Q82UP8 [170-184]		1	1520.87			2	760.942	36.7608	0.0003238	0.0021	58	36.1
High	[A].LHAFESQVPDIAAVKIDGLAK.[F]	1xOxidation [F4]	0.000249792	0.000879477	1	1	2	Q82UP8	Q82UP8 [164-184]		1	2238.21			3	746.747	36.1589	0.0003238	1.509e-05	57	35.55
High	[D].ALPETENLVATFR.[D]		0.00447017	0.000879477	1	1	17	Q82UP8	Q82UP8 [137-149]		0	1460.77	5.45836e+07	6.51167e+07	2	730.896	36.8979	0.0003238	0.0006684	57	35.29
High	[M].GSSHHHHHHSSGLVPR.[G]	1xAcetyl [N-Term]	0.000214365	0.000879477	1	3	11	Q82UP8	Q82UP8 [2-17]	Q82UP8 1xAcetyl [N-Term]	0	1810.86	3.65324e+08	3.87056e+08	2	905.939	22.3516	0.0003238	1.236e-05	57	22.53
High	[R].HYAEQYFYNVLAEPTYLSAVHFN.[T]		0.000221024	0.000879477	1	1	2	Q82UP8	Q82UP8 [59-81]		0	2776.3	545828	1.0959e+06	3	926.114	44.2257	0.0003238	1.282e-05	57	41.57
High	[P].DSYEFFSVHQTADIFHSQAEWAIIEK.[F]	1xOxidation [F]	0.000134107	0.000879477	1	1	6	Q82UP8	Q82UP8 [192-217]		0	3114.45	119147	337508	3	1038.83	40.3936	0.0003238	6.644e-06	57	37.91
High	[P].ETENLVATFR.[D]		0.00231725	0.000879477	1	1	2	Q82UP8	Q82UP8 [140-149]		0	1179.6		3.01713e+06	2	590.309	32.0258	0.0003238	0.0002812	56	32.01
High	[H].FNTPHFHNVENSGDISIRQEVLK.[N]		2.91468e-06	0.000879477	1	1	5	Q82UP8	Q82UP8 [80-102]		1	2681.34			3	894.458	33.8601	0.0003238	4.365e-08	56	33.27
High	[Q].HPFYIAWTEGK.[L]		0.00272758	0.000879477	1	1	3	Q82UP8	Q82UP8 [41-51]		0	1348.67			2	674.841	34.9644	0.0003238	0.0003478	56	34.28
High	[K].QQVDSIIQSRHLL.[Q]	1xGln->pyro-Glu [N-Term]	0.00142799	0.000879477	1	1	1	Q82UP8	Q82UP8 [27-39]		1	1519.82		748205	2	760.421	36.272	0.0003238	0.0001491	56	35.35
High	[E].NSGDISIRQEVLK.[N]	1xDeamidated [N1]	0.0160831	0.000879477	1	1	2	Q82UP8	Q82UP8 [90-102]		1	1459.78	125330940	8.2839e+07	2	730.395	30.014	0.0003238	0.003585	56	29.59
High	[Y].AGLAALHAFESQVPDIAAVK.[I]	1xOxidation [F9]	3.98544e-05	0.000879477	1	1	2	Q82UP8	Q82UP8 [159-178]		0	2024.08	640774	313370	3	675.369	35.8065	0.0003238	1.354e-06	56	35.82
High	[R].HYAEQYFYNVLAEPTYLSAVHFNTPHFHNVE.[N]		2.89056e-05	0.000879477	1	1	9	Q82UP8	Q82UP8 [59-89]		0	3737.74			4	935.198	44.872	0.0003238	8.862e-07	55	45.42
High	[K].QAEVLAATR.[R]	1xGln->pyro-Glu [N-Term]	0.00288479	0.000879477	1	1	42	Q82UP8	Q82UP8 [225-233]		0	941.505	1.84098e+09	2.27895e+09	2	471.259	47.0473	0.0003238	0.0003738	55	29.79
High	[R].DICINEPFYAGLAALHA.[F]	1xCarbamidomethyl [C3]	0.00194865	0.000879477	1	1	1	Q82UP8	Q82UP8 [150-166]		0	1874.91		4.27334e+06	2	937.968	42.4637	0.0003238	0.0002239	55	40.9
High	[F].HNVENSGDISIRQEVLK.[N]		9.92696e-05	0.000879477	1	1	4	Q82UP8	Q82UP8 [86-102]		1	1938			3	646.676	29.3708	0.0003238	4.491e-06	55	28.91
High	[K].FADTPEKQAEVLAA.[T]		0.0727211	0.000879477	1	1	1	Q82UP8	Q82UP8 [218-231]		1	1489.75			2	745.384	30.4068	0.0003238	0.02678	55	29.92
High	[K].FYGMKDPDSYEFFSVHQTADIFH.[S]	1xOxidation [F12]	2.25157e-05	0.000879477	1	1	2	Q82UP8	Q82UP8 [185-207]		1	2797.22			3	933.084	39.3432	0.0003238	6.386e-07	55	38.89
High	[V].ENSGDISIR.[Q]		0.0533584	0.000879477	1	1	4	Q82UP8	Q82UP8 [89-97]		0	990.485	9239347	3.36211e+07	2	495.749	26.6753	0.0003238	0.01771	54	26.23
High	[L].AEPTYLSAVHFNTPHFHNVENSGDISIR.[Q]		0.000451244	0.000879477	1	1	7	Q82UP8	Q82UP8 [70-97]		0	3152.52	609509	375341	4	788.89	37.6653	0.0003238	3.268e-05	54	35.31
High	[R].DICINEPFYAGLAALHAFESQ.[V]	1xCarbamidomethyl [C3]	0.000172166	0.000879477	1	1	3	Q82UP8	Q82UP8 [150-170]		0	2366.11			2	1183.57	47.9576	0.0003238	9.25e-06	54
High	[V].LAEPTYLSAVHFNTPHFHNVENSGDISIR.[Q]	1xDeamidated [N22]	0.0005477	0.000879477	1	1	2	Q82UP8	Q82UP8 [69-97]		0	3266.59	965266	787541	5	654.127	43.3274	0.0003238	4.237e-05	54	41.88
High	[M].GSSHHHHHHSSGLVPR.[G]		7.93217e-05	0.000879477	1	3	32	Q82UP8	Q82UP8 [2-17]		0	1768.85	7.97688e+09	3.45611e+09	4	442.972	51.5634	0.0003238	3.331e-06	54	21.8
High	[V].LAEPTYLSAVHFNTPHFHNVENSGDISIR.[Q]		6.14728e-05	0.000879477	1	1	9	Q82UP8	Q82UP8 [69-97]		0	3265.6	1.1623e+06	78200.9	5	653.928	41.0342	0.0003238	2.384e-06	54	41
High	[L].LQHPFYIAWTEGK.[L]		0.000411679	0.000879477	1	1	2	Q82UP8	Q82UP8 [39-51]		0	1589.81		75097.9	2	795.414	36.5318	0.0003238	2.902e-05	53	35.91
High	[L].QHPFYIAWTEGK.[L]	1xGln->pyro-Glu [N-Term]	0.000758985	0.000879477	1	1	2	Q82UP8	Q82UP8 [40-51]		0	1459.7	645004	167208	2	730.358	37.4475	0.0003238	6.481e-05	53	36.7
High	[F].HNVENSGDISIR.[Q]		0.000638206	0.000879477	1	1	6	Q82UP8	Q82UP8 [86-97]		0	1340.66	2.706e+06	7.14532e+06	2	670.835	25.6819	0.0003238	5.18e-05	53	26.22
High	[S].QAEWAIIEK.[F]		0.00818946	0.000879477	1	1	1	Q82UP8	Q82UP8 [209-217]		0	1087.58	845618		2	544.296	32.5683	0.0003238	0.001475	53	32.95
High	[L].SAVHFNTPHFHNVENSGDISIR.[Q]	2xOxidation [F5; F10]	0.00499991	0.000879477	1	1	1	Q82UP8	Q82UP8 [76-97]		0	2510.18			4	628.304	31.7975	0.0003238	0.0007712	53
High	[K].DPDSYEFFSVHQT.[A]	1xOxidation [F7]	0.00364643	0.000879477	1	1	1	Q82UP8	Q82UP8 [190-202]		0	1587.66			2	794.34	31.5567	0.0003238	0.0005115	53	31.49
High	[H].QTADIFHSQAEWAIIEK.[F]	1xGln->pyro-Glu [N-Term]; 1xOxidation [F6]	0.00205052	0.000879477	1	1	3	Q82UP8	Q82UP8 [201-217]		0	1985.96	1.02314e+06	808483	2	993.492	37.3557	0.0003238	0.0002385	53	37.35
High	[R].HYAEQYFYNVLAEPTYLSA.[V]		0.00948978	0.000879477	1	1	6	Q82UP8	Q82UP8 [59-77]		0	2279.07	576063		3	760.364	39.5946	0.0003238	0.001794	52	38.95
High	[H].AFESQVPDIAAVK.[I]	1xOxidation [F2]	0.00512879	0.000879477	1	1	1	Q82UP8	Q82UP8 [166-178]		0	1390.72			2	695.869	30.4981	0.0003238	0.0007976	52	30.39
High	[K].QQVDSIIQSR.[H]	1xDeamidated [Q2]	0.0283064	0.000879477	1	1	1	Q82UP8	Q82UP8 [27-36]		0	1174.61			2	587.81	28.7494	0.0003238	0.007595	52
High	[Q].ADALPETENLVATFR.[D]	1xDeamidated [N9]	0.0296161	0.000879477	1	1	1	Q82UP8	Q82UP8 [135-149]		0	1647.82			2	824.42	35.2821	0.0003238	0.008081	52
High	[R].HYAEQYFYNVLAEPTYLSAVHFNTPHFHNVENSGD.[I]		0.00027944	0.000879477	1	1	5	Q82UP8	Q82UP8 [59-93]		0	4110.87			4	1028.48	40.9096	0.0003238	1.749e-05	52	43.15
High	[Q].VDSIIQSR.[H]		0.0189097	0.000879477	1	1	7	Q82UP8	Q82UP8 [29-36]		0	917.505	6.19196e+06	1.01798e+07	2	459.259	30.5047	0.0003238	0.004458	52	26.9
High	[K].FLDGIHENYCANLICEEKTA.[A]	2xCarbamidomethyl [C10; C15]	0.000681933	0.000879477	1	1	2	Q82UP8	Q82UP8 [242-261]		1	2397.08			2	1199.05	34.0006	0.0003238	5.643e-05	52	33.27
High	[K].FYGMKDPDSYEFFSVH.[Q]		0.000755125	0.000879477	1	1	1	Q82UP8	Q82UP8 [185-200]		1	1968.85	830109		3	656.959	37.8499	0.0003238	6.433e-05	52	36.94
High	[R].DICINEPFYAGLAALHAFE.[S]	1xCarbamidomethyl [C3]; 1xOxidation [F18]	0.00252691	0.000879477	1	1	3	Q82UP8	Q82UP8 [150-168]		0	2167.02			2	1084.02	43.2153	0.0003238	0.0003149	52	42.2
High	[R].DICINEPFYAGLAALHAF.[E]	1xCarbamidomethyl [C3]; 1xOxidation [F]	0.000499679	0.000879477	1	1	8	Q82UP8	Q82UP8 [150-167]		0	2037.97	574700	1.98154e+06	2	1019.5	44.0732	0.0003238	3.738e-05	52	42.26
High	[K].FLDGIHENYCANLI.[C]	1xCarbamidomethyl [C10]	0.0441891	0.000879477	1	1	3	Q82UP8	Q82UP8 [242-255]		0	1678.79	3.5788e+07	1.24597e+07	2	839.903	36.2643	0.0003238	0.01375	52	36.13
High	[Y].FYNVLAEPTYLSAVHFNTPHFHNVENSGDISIR.[Q]		7.8517e-05	0.000879477	1	1	3	Q82UP8	Q82UP8 [65-97]		0	3788.85		676078	5	758.58	40.3998	0.0003238	3.285e-06	51	41.64
High	[A].FESQVPDIAAVK.[I]		0.00214674	0.000879477	1	1	2	Q82UP8	Q82UP8 [167-178]		0	1303.69	1.4409e+06	1.33414e+06	2	652.352	31.9494	0.0003238	0.0002548	51	31.7
High	[R].DICINEPFYAGLAAL.[H]	1xCarbamidomethyl [C3]	0.0312978	0.000879477	1	1	2	Q82UP8	Q82UP8 [150-164]		0	1666.81	21418848	2.41701e+07	2	833.916	43.0106	0.0003238	0.008665	51	41.76
High	[G].LAALHAFESQVPDIAAVK.[I]		0.000335735	0.000879477	1	1	1	Q82UP8	Q82UP8 [161-178]		0	1880.03	783485	647528	3	627.353	37.0476	0.0003238	2.22e-05	51	36.42
High	[K].FYGMKDPDSYEFF.[S]	1xOxidation [F/M]	0.0273272	0.000879477	1	1	2	Q82UP8	Q82UP8 [185-197]		1	1661.68	832550	1.62799e+06	2	831.35	36.7153	0.0003238	0.007247	51	36.44
High	[A].LHAFESQVPDIAAVK.[I]	1xOxidation [F4]	0.0116861	0.000879477	1	1	1	Q82UP8	Q82UP8 [164-178]		0	1640.86			3	547.629	31.1709	0.0003238	0.002357	50	30.85
High	[H].HHHHSSGLVPR.[G]		0.00183306	0.000879477	1	3	2	Q82UP8	Q82UP8 [7-17]		0	1263.65	7.31499e+06	1.50164e+06	3	421.89	22.3151	0.0003238	0.000206	50	22.71
High	[L].SAVHFNTPHFHNVENSGDISIR.[Q]		3.8067e-05	0.000879477	1	1	10	Q82UP8	Q82UP8 [76-97]		0	2478.19	1.34099e+07	4.90397e+06	3	826.741	31.5489	0.0003238	1.276e-06	50	31.45
High	[K].FADTPEKQAE.[V]		0.0138855	0.000879477	1	1	1	Q82UP8	Q82UP8 [218-227]		1	1135.53	1.32403e+06	1.89352e+06	2	568.27	25.4034	0.0003238	0.002971	50	26.15
High	[F].ESQVPDIAAVK.[I]		0.02291	0.000879477	1	1	5	Q82UP8	Q82UP8 [168-178]		0	1156.62	441537136	4.09426e+08	2	578.817	29.3004	0.0003238	0.005726	50	29.35
High	[R].HYAEQYFYNVLAEPTYLSAVHFNTPHF.[H]		2.92018e-05	0.000879477	1	1	2	Q82UP8	Q82UP8 [59-85]		0	3258.53			4	815.394	42.5655	0.0003238	9.007e-07	50	43.11
High	[R].DICINEPFYAGLAALHAFESQVPDIAAVK.[I]	1xCarbamidomethyl [C3]; 1xOxidation [F]	1.87402e-05	0.000879477	1	1	44	Q82UP8	Q82UP8 [150-178]		0	3175.58	1.19649e+08	3.40762e+07	4	794.657	43.9692	0.0003238	5.036e-07	50	50.83
High	[K].IDGLAKFYGMK.[D]	1xOxidation [M10]	0.00221339	0.000879477	1	1	5	Q82UP8	Q82UP8 [179-189]		1	1258.65	56019783	4.97671e+07	2	629.832	29.7311	0.0003238	0.000264	49	30.63
High	[R].HYAEQYFYNVLAEPTYLSAVHFNTPHFHNVENSGDISIR.[Q]	2xDeamidated [N23; N]	3.2835e-05	0.000879477	1	1	2	Q82UP8	Q82UP8 [59-97]		0	4582.14			5	917.241	45.7912	0.0003238	1.052e-06	49
High	[H].HHSSGLVPR.[G]		0.0283064	0.000879477	1	3	3	Q82UP8	Q82UP8 [9-17]		0	989.528	6.43404e+07	3.9101e+07	2	495.271	21.7825	0.0003238	0.00758	49	22.89
High	[S].QAEWAIIEK.[F]	1xGln->pyro-Glu [N-Term]	0.0103983	0.000879477	1	1	3	Q82UP8	Q82UP8 [209-217]		0	1070.55	808533	1.16439e+06	2	535.783	35.7854	0.0003238	0.002021	49	35.36
High	[R].HYAEQYFYNVLAEPTYLSAVHFNTPHFH.[N]		0.000292561	0.000879477	1	1	1	Q82UP8	Q82UP8 [59-86]		0	3395.59			5	679.928	45.5506	0.0003238	1.86e-05	49	44.68
High	[H].HSSGLVPR.[G]		0.01816	0.000879477	1	3	7	Q82UP8	Q82UP8 [10-17]		0	852.469	2.19514e+08	3.77259e+08	2	426.741	23.1783	0.0003238	0.004218	49	25.65
High	[K].QQVDSIIQSR.[H]		0.00482489	0.000879477	1	1	18	Q82UP8	Q82UP8 [27-36]		0	1173.62	2.2695e+09	3.16304e+09	2	587.319	57.0689	0.0003238	0.0007379	49	28.12
High	[R].HYAEQYFYNVLAEPTYLSAVHFNTPHFHNVENSGDISIR.[Q]	1xDeamidated [N]	1.46721e-05	0.000879477	1	1	4	Q82UP8	Q82UP8 [59-97]		0	4581.15			5	917.042	46.0271	0.0003238	3.629e-07	49	37.94
High	[R].EQLRHYAEQYFYNVLAEPTYLS.[A]		0.0132662	0.000879477	1	1	1	Q82UP8	Q82UP8 [55-76]		1	2734.31			3	912.114	40.3466	0.0003238	0.002797	49	39.51
High	[K].DPDSYEFFSVHQTAD.[I]		0.00168953	0.000879477	1	1	2	Q82UP8	Q82UP8 [190-204]		0	1757.73	754497		2	879.374	34.3327	0.0003238	0.000185	49	34.06
High	[Q].AEVLAATR.[R]		0.0394023	0.000879477	1	1	4	Q82UP8	Q82UP8 [226-233]		0	830.473	9265467	1.73262e+07	2	415.743	25.1561	0.0003238	0.0118	48	25.75
High	[R].HYAEQYFYNVLAEPTYLSAVHFNTPHFHNV.[E]		0.000286655	0.000879477	1	1	2	Q82UP8	Q82UP8 [59-88]		0	3608.7			4	902.937	46.5462	0.0003238	1.807e-05	48	45.96
High	[K].DPDSYEFFSVHQTADIFH.[S]	1xOxidation [F]	6.43592e-05	0.000879477	1	1	5	Q82UP8	Q82UP8 [190-207]		0	2170.94			3	724.324	35.7809	0.0003238	2.538e-06	48	35.86
High	[R].HYAEQYFYNVLAEPTYLSAVHFNTPH.[F]	2xDeamidated [N9; N23]	0.00458542	0.000879477	1	1	1	Q82UP8	Q82UP8 [59-84]		0	3113.43	8601.88	166000	4	779.119	45.1036	0.0003238	0.00069	48	43.28
High	[K].DPDSYEFFSVHQTADIFHSQ.[A]		0.00109552	0.000879477	1	1	2	Q82UP8	Q82UP8 [190-209]		0	2370.03	2.20585e+06	1.53239e+06	3	790.688	37.4381	0.0003238	0.0001049	48	37.05
High	[K].AFAFALGADD.[A]		0.0360123	0.000879477	1	1	2	Q82UP8	Q82UP8 [120-129]		0	997.463			2	499.239	36.3976	0.0003238	0.01046	48	36.19
High	[A].EPTYLSAVHFNTPHFHNVENSGDISIR.[Q]		0.0285924	0.000879477	1	1	1	Q82UP8	Q82UP8 [71-97]		0	3081.48			5	617.106	35.2849	0.0003238	0.00768	48
High	[N].TPHFHNVENSGDISIRQEVLK.[N]		5.7238e-05	0.000879477	1	1	2	Q82UP8	Q82UP8 [82-102]		1	2420.23			3	807.42	33.6041	0.0003238	2.177e-06	48	32.82
High	[T].FKQQVDSIIQSR.[H]		0.0154446	0.000879477	1	1	2	Q82UP8	Q82UP8 [25-36]		1	1448.79			2	724.9	29.1154	0.0003238	0.003416	48	28.65
High	[Q].QVDSIIQSR.[H]		0.0189097	0.000879477	1	1	3	Q82UP8	Q82UP8 [28-36]		0	1045.56	9639023	1.72787e+07	2	523.289	27.6156	0.0003238	0.004449	47	27.57
High	[K].FYGMKDPDSYEFFSVHQTADIFHSQAEWAIIEK.[F]	1xOxidation [F]	9.87648e-05	0.000879477	1	1	21	Q82UP8	Q82UP8 [185-217]		1	3952.82	163718	30020.5	4	988.965	43.7711	0.0003238	4.465e-06	47	43.64
High	[H].PALWKAFAFALGADDASLTQADALPETENLVATFR.[D]	1xOxidation [F]; 1xLys->AminoadipicAcid [K5]	0.00281224	0.000879477	1	1	4	Q82UP8	Q82UP8 [115-149]	Q82UP8 1xLys->AminoadipicAcid [K119]	1	3751.85	4.91324e+06	119252	3	1251.29	54.7906	0.0003238	0.0003617	47	50.14
High	[K].QQVDSIIQSRHLLQHPF.[Y]	1xGln->pyro-Glu [N-Term]	0.00110112	0.000879477	1	1	3	Q82UP8	Q82UP8 [27-43]		1	2029.06	1.5293e+07	5.89746e+06	2	1015.04	37.7251	0.0003238	0.0001057	47	37.11
High	[K].FYGMKDPDSYEFFSV.[H]	1xOxidation [F12]	0.01816	0.000879477	1	1	1	Q82UP8	Q82UP8 [185-199]		1	1847.78			2	924.4	37.5955	0.0003238	0.004214	47
High	[K].AFAFALGADDASL.[T]		0.0568976	0.000879477	1	1	2	Q82UP8	Q82UP8 [120-132]		0	1268.62			2	634.815	38.9017	0.0003238	0.01929	47	38.43
High	[K].DPDSYEFFSVHQTADIFHSQAEWAIIEK.[F]		0.000207907	0.000879477	1	1	11	Q82UP8	Q82UP8 [190-217]		0	3310.53	5.60542e+06	1.73866e+06	3	1104.19	43.8687	0.0003238	1.181e-05	47	43.13
High	[N].LIDEEHGEK.[N]		0.00782322	0.000879477	1	1	7	Q82UP8	Q82UP8 [104-112]		0	1069.52	35320428	4.70408e+07	2	535.265	21.6694	0.0003238	0.001395	46	25.87
High	[S].GDISIRQEVLK.[N]		0.0316135	0.000879477	1	1	1	Q82UP8	Q82UP8 [92-102]		1	1257.72			2	629.365	29.2572	0.0003238	0.00878	46	28.82
High	[N].EPFYAGLAALHAFESQVPDIAAVK.[I]		0.000606488	0.000879477	1	1	6	Q82UP8	Q82UP8 [155-178]		0	2544.31	4.99595e+06	9748.73	3	848.781	56.5108	0.0003238	4.822e-05	46	62.52
High	[K].DPDSYEFFSV.[H]	1xOxidation [F7]	0.0455279	0.000879477	1	1	1	Q82UP8	Q82UP8 [190-199]		0	1221.49			2	611.254	35.5219	0.0003238	0.01433	46	35.46
High	[F].NTPHFHNVENSGDISIRQEVLK.[N]		3.83846e-06	0.000879477	1	1	2	Q82UP8	Q82UP8 [81-102]		1	2534.27			3	845.433	33.273	0.0003238	6.238e-08	46	32.73
High	[P].DIAAVKIDGLAK.[F]		0.0525723	0.000879477	1	1	6	Q82UP8	Q82UP8 [173-184]		1	1213.72	4.6689e+08	1.58745e+08	2	607.365	31.8939	0.0003238	0.01726	46	31.74
High	[A].DIFHSQAEWAIIEK.[F]	1xDeamidated [Q6]	0.0118653	0.000879477	1	1	1	Q82UP8	Q82UP8 [204-217]		0	1687.83			3	563.284	37.3644	0.0003238	0.002415	46
High	[N].EPFYAGLAALHAFESQVPDIAAVK.[I]	1xOxidation [F13]	0.000397247	0.000879477	1	1	1	Q82UP8	Q82UP8 [155-178]		0	2560.31			3	854.112	41.8103	0.0003238	2.773e-05	46	40.76
High	[V].ENSGDISIRQEVLK.[N]		0.0280231	0.000879477	1	1	2	Q82UP8	Q82UP8 [89-102]		1	1587.83			2	794.425	29.4006	0.0003238	0.007512	45	28.9
High	[R].HYAEQYFYNVLAEPTYL.[S]		0.00412046	0.000879477	1	1	6	Q82UP8	Q82UP8 [59-75]		0	2121	2.91857e+06	2.77422e+06	3	707.675	40.0048	0.0003238	0.000598	45	39.95
High	[H].AFESQVPDIAAVKIDGLAK.[F]	1xOxidation [F2]	0.0025921	0.000879477	1	1	1	Q82UP8	Q82UP8 [166-184]		1	1988.07	695788		3	663.365	35.2467	0.0003238	0.0003254	45	34.8
High	[P].FYIAWTEGK.[L]		0.0097339	0.000879477	1	1	2	Q82UP8	Q82UP8 [43-51]		0	1114.56	65615.1		2	557.784	35.1132	0.0003238	0.001849	45	35.52
High	[K].FYGMKDPDSYEF.[F]	1xOxidation [F12]	0.0150583	0.000879477	1	1	1	Q82UP8	Q82UP8 [185-196]		1	1514.61			2	757.815	32.8339	0.0003238	0.003302	45	31.2
High	[N].LICEEKTAATLH.[-]	1xCarbamidomethyl [C3]	0.0052077	0.000879477	1	1	4	Q82UP8	Q82UP8 [254-265]		1	1385.71	40782930	7.17811e+06	3	462.577	25.8768	0.0003238	0.0008128	45	26.26
High	[R].HYAEQYFYNVLAEPTYLSAVHFNTPHFHNVENSGDISIR.[Q]	1xOxidation [F]	6.02318e-05	0.000879477	1	1	7	Q82UP8	Q82UP8 [59-97]		0	4596.16			4	1149.8	41.0788	0.0003238	2.322e-06	45	42.01
High	[D].ALPETENLVATFR.[D]	1xDeamidated [N7]	0.0339123	0.000879477	1	1	2	Q82UP8	Q82UP8 [137-149]		0	1461.76			2	731.387	35.2231	0.0003238	0.009639	45	34.74
High	[F].RDICINEPFYAGLAALHAFESQVPDIAAVK.[I]	1xCarbamidomethyl [C4]	0.000239809	0.000879477	1	1	2	Q82UP8	Q82UP8 [149-178]		1	3315.68			4	829.681	60.6699	0.0003238	1.432e-05	45	63.5
High	[D].IAAVKIDGLAK.[F]	1xLys->AminoadipicAcid [K5]	0.0270536	0.000879477	1	1	2	Q82UP8	Q82UP8 [174-184]	Q82UP8 1xLys->AminoadipicAcid [K178]	1	1113.65		3.03952e+06	2	557.333	32.1778	0.0003238	0.007131	44	31.78
High	[L].KNLIDEEHGEK.[N]		0.00162203	0.000879477	1	1	3	Q82UP8	Q82UP8 [102-112]		1	1311.65	13126363	1.30609e+07	3	437.892	25.1317	0.0003238	0.000176	44	25.48
High	[S].SHHHHHHSSGLVPR.[G]		0.000902614	0.000879477	1	3	2	Q82UP8	Q82UP8 [4-17]		0	1624.8	6.38106e+07	7.90388e+06	3	542.274	21.661	0.0003238	8.159e-05	44	21.77
High	[M].KDPDSYEFFSVHQTADIFHSQAEWAIIEK.[F]	1xDeamidated [Q]; 1xLys->AminoadipicAcid [K1]; 1xTyr->Gly [Y6]	0.00387622	0.000879477	1	1	3	Q82UP8	Q82UP8 [189-217]	Q82UP8 1xLys->AminoadipicAcid [K189]	1	3348.53	369575	1.25785e+06	3	1116.85	38.7116	0.0003238	0.0005515	44	38.79
High	[W].KAFAFALGADDASLTQADALPETENLVATFR.[D]		0.0177963	0.000879477	1	1	1	Q82UP8	Q82UP8 [119-149]		1	3253.64			3	1085.22	41.7156	0.0003238	0.004099	44
High	[E].SQVPDIAAVK.[I]		0.0505303	0.000879477	1	1	4	Q82UP8	Q82UP8 [169-178]		0	1027.58	16751257	9.74138e+07	2	514.296	29.1572	0.0003238	0.01636	44	28.9
High	[I].CINEPFYAGLAALHAFESQVPDIAAVK.[I]	1xCarbamidomethyl [C1]	0.0220037	0.000879477	1	1	1	Q82UP8	Q82UP8 [152-178]		0	2931.47			3	977.835	58.1504	0.0003238	0.005448	44
High	[K].NLIDEEHGEK.[N]		0.00675057	0.000879477	1	1	17	Q82UP8	Q82UP8 [103-112]		0	1183.56	3.75456e+09	3.70691e+09	2	592.287	26.3403	0.0003238	0.001145	44	25.85
High	[K].FADTPEKQ.[A]		0.0169182	0.000879477	1	1	2	Q82UP8	Q82UP8 [218-225]		1	935.447			2	468.229	24.8858	0.0003238	0.003845	44	24.69
High	[G].EKNHPALWKAFAFALGADDASLTQADALPETENLVATFR.[D]	1xLys->AminoadipicAcid [K9]	0.0217827	0.000879477	1	1	1	Q82UP8	Q82UP8 [111-149]	Q82UP8 1xLys->AminoadipicAcid [K119]	2	4244.09			3	1415.37	38.0608	0.0003238	0.005374	44	38.09
High	[R].ACDALWKFLDGIHENYCAN.[L]	2xCarbamidomethyl [C2; C17]	0.00449299	0.000879477	1	1	2	Q82UP8	Q82UP8 [235-253]		1	2297.01	773954	488936	3	766.347	43.1617	0.0003238	0.0006697	44	41.36
High	[D].PDSYEFFSVHQTADIFHSQAEWAIIEK.[F]	1xOxidation [F]	6.07346e-06	0.000879477	1	1	16	Q82UP8	Q82UP8 [191-217]		0	3211.5	126903	104288	4	803.636	40.5057	0.0003238	1.146e-07	44	40.54
High	[N].YCANLICEEK.[T]	2xCarbamidomethyl [C2; C7]	0.00284104	0.000879477	1	1	4	Q82UP8	Q82UP8 [250-259]		0	1299.57	46374196	1.0978e+07	2	650.293	28.7448	0.0003238	0.0003682	43	28.52
High	[K].FLDGIHENYCAN.[L]	1xCarbamidomethyl [C10]; 1xDeamidated [N]	0.020092	0.000879477	1	1	3	Q82UP8	Q82UP8 [242-253]		0	1453.61	37437976	1.96995e+07	2	727.309	31.4361	0.0003238	0.004841	43	31.06
High	[R].HLLQHPFYIAWTEGK.[L]	1xTyr->Gly [Y8]	7.31081e-05	0.000879477	1	1	7	Q82UP8	Q82UP8 [37-51]		0	1733.91	1.32821e+07	5.68928e+06	3	578.646	36.8509	0.0003238	2.996e-06	43	35.56
High	[W].KAFAFALGADDASLTQADALPETENLVATFR.[D]	2xOxidation [F3; F5]; 1xLys->AminoadipicAcid [K1]	0.0070309	0.000879477	1	1	1	Q82UP8	Q82UP8 [119-149]	Q82UP8 1xLys->AminoadipicAcid [K119]	1	3300.59			3	1100.87	43.167	0.0003238	0.001209	43	42.06
High	[H].NVENSGDISIR.[Q]		0.0074354	0.000879477	1	1	4	Q82UP8	Q82UP8 [87-97]		0	1203.6	47995156	9.16508e+07	2	602.305	29.0754	0.0003238	0.001304	42	27.19
High	[K].FYGMKDPDSYEFFSVHQTADIFHSQ.[A]	1xOxidation [F12]	0.00129619	0.000879477	1	1	2	Q82UP8	Q82UP8 [185-209]		1	3012.31			4	753.838	38.4582	0.0003238	0.0001307	42	37.85
High	[S].AVHFNTPHFHNVENSGDISIR.[Q]	1xDeamidated [N11]	0.00106796	0.000879477	1	1	1	Q82UP8	Q82UP8 [77-97]		0	2392.14			4	598.794	33.5926	0.0003238	0.0001013	42
High	[V].HQTADIFHSQAEWAIIEK.[F]		3.69201e-05	0.000879477	1	1	4	Q82UP8	Q82UP8 [200-217]		0	2124.05	227168	122110	3	708.694	36.924	0.0003238	1.226e-06	42	36.74
High	[S].AVHFNTPHFHNVENSGDISIR.[Q]		0.000264201	0.000879477	1	1	8	Q82UP8	Q82UP8 [77-97]		0	2391.16	4989692	2.22326e+06	4	598.549	31.6841	0.0003238	1.623e-05	42	32.69
High	[R].EQLRHYAEQYFYNVLAEPTYLSAVH.[F]		0.00175983	0.000879477	1	1	1	Q82UP8	Q82UP8 [55-79]		1	3041.48			4	761.129	41.8313	0.0003238	0.0001955	42
High	[R].HYAEQYFYNVLAEPTYLSAVHFNTPHFHNVENSGDISIR.[Q]		4.20739e-06	0.000879477	1	1	27	Q82UP8	Q82UP8 [59-97]		0	4580.17			5	916.847	56.7501	0.0003238	7.041e-08	42	55.99
High	[H].PALWKAFAFALGADDASLTQADALPETENLVATFR.[D]	1xDeamidated [Q20]	0.0882962	0.000879477	1	1	2	Q82UP8	Q82UP8 [115-149]		1	3721.87	287351		3	1241.3	58.1991	0.0003238	0.03478	42	63.78
High	[R].HYAEQYFYNVLAEPTYLSAVHF.[N]	1xDeamidated [N9]	0.00139917	0.000879477	1	1	1	Q82UP8	Q82UP8 [59-80]		0	2663.25			3	888.427	45.3124	0.0003238	0.0001451	42
High	[R].QEVLKNLIDEEHGEKN.[H]	1xGln->pyro-Glu [N-Term]	0.00279795	0.000879477	1	1	2	Q82UP8	Q82UP8 [98-113]		2	1877.92		613795	3	626.65	35.5862	0.0003238	0.0003605	42	34.92
High	[K].FYGMKDPDSYEFFSVHQTAD.[I]	2xOxidation [M4; F12]	0.0106116	0.000879477	1	1	1	Q82UP8	Q82UP8 [185-204]		1	2416.01			3	806.012	33.1674	0.0003238	0.002082	42
High	[A].EWAIIEK.[F]		0.0695936	0.000879477	1	1	2	Q82UP8	Q82UP8 [211-217]		0	888.483		1.30412e+06	2	444.748	32.3533	0.0003238	0.0252	42	32.36
High	[C].ANLICEEK.[T]	1xCarbamidomethyl [C5]	0.0557853	0.000879477	1	1	2	Q82UP8	Q82UP8 [252-259]		0	976.477	6.39477e+06	2.62831e+06	2	488.745	27.0062	0.0003238	0.01871	42	26.39
High	[E].EKTAATLH.[-]		0.123785	0.000879477	1	1	1	Q82UP8	Q82UP8 [258-265]		1	870.468			2	435.74	22.1582	0.0003238	0.05494	42	22.34
High	[D].ISIRQEVLK.[N]		0.0730767	0.000879477	1	1	1	Q82UP8	Q82UP8 [94-102]		1	1085.67			2	543.34	29.1402	0.0003238	0.02693	41	28.68
High	[R].DICINEPFYAGL.[A]	1xCarbamidomethyl [C3]	0.00762686	0.000879477	1	1	2	Q82UP8	Q82UP8 [150-161]		0	1411.66	9596734	2.26857e+07	2	706.338	38.9299	0.0003238	0.00135	41	38.47
High	[K].NLIDEEHGEKN.[H]		0.00200915	0.000879477	1	1	4	Q82UP8	Q82UP8 [103-113]		1	1297.6		1.89854e+07	2	649.309	25.167	0.0003238	0.000233	41	25.88
High	[Q].YFYNVLAEPTYLSAVHFNTPHFHNVENSGDISIR.[Q]		0.00123178	0.000879477	1	1	1	Q82UP8	Q82UP8 [64-97]		0	3951.91			3	1317.97	44.4593	0.0003238	0.0001229	41
High	[R].HYAEQYFYNVLAEPTYLSAVHF.[N]	1xOxidation [F7]	0.00251406	0.000879477	1	1	2	Q82UP8	Q82UP8 [59-80]		0	2678.26	59920	702843	3	893.432	40.7469	0.0003238	0.0003131	41	42.1
High	[F].ESQVPDIAAVKIDGLAK.[F]		0.00480039	0.000879477	1	1	6	Q82UP8	Q82UP8 [168-184]		1	1753.97	7.4628e+06	1.20216e+07	3	585.332	33.9733	0.0003238	0.0007321	41	33.46
High	[R].DICINEPFYAGLAALHAFES.[Q]	1xCarbamidomethyl [C3]; 1xOxidation [F18]	0.00518126	0.000879477	1	1	2	Q82UP8	Q82UP8 [150-169]		0	2254.05			2	1127.53	43.1749	0.0003238	0.0008118	41	43.22
High	[Q].AEWAIIEK.[F]		0.0311411	0.000879477	1	1	4	Q82UP8	Q82UP8 [210-217]		0	959.52	13020808	3.9565e+07	2	480.266	32.4911	0.0003238	0.008606	41	32.4
High	[I].AAVKIDGLAK.[F]		0.0466735	0.000879477	1	1	2	Q82UP8	Q82UP8 [175-184]		1	985.604	6.39023e+06	2.08931e+06	2	493.309	31.8942	0.0003238	0.01478	41	31.75
High	[K].DPDSYEFFSVHQTADIFHS.[Q]		0.000142568	0.000879477	1	1	1	Q82UP8	Q82UP8 [190-208]		0	2241.97	779771		3	748.003	38.2652	0.0003238	7.21e-06	40	37.31
High	[A].VKIDGLAK.[F]		0.0252125	0.000879477	1	1	1	Q82UP8	Q82UP8 [177-184]		1	843.53			2	422.271	27.8803	0.0003238	0.006502	40	27.48
High	[H].PFYIAWTEGK.[L]		0.00747331	0.000879477	1	1	2	Q82UP8	Q82UP8 [42-51]		0	1211.61	295370	328452	2	606.312	39.2071	0.0003238	0.001312	40	38.06
High	[R].HYAEQYFYNVLAEPTYLSAVHFNTPHFHNVE.[N]	2xDeamidated [N9; N23]	0.000298588	0.000879477	1	1	1	Q82UP8	Q82UP8 [59-89]		0	3739.71			4	935.693	44.4878	0.0003238	1.909e-05	40
High	[R].HYAEQYFYNVLAEPTYLSAVHFNT.[P]		0.00182374	0.000879477	1	1	1	Q82UP8	Q82UP8 [59-82]		0	2877.35		195448	3	959.795	43.8128	0.0003238	0.0002045	40	42.35
High	[R].HYAEQYFYNVLAEPTYLSAVHFNTPHFHNVENSGDISIR.[Q]	2xOxidation [F22; F27]	0.000600336	0.000879477	1	1	4	Q82UP8	Q82UP8 [59-97]		0	4612.16			4	1153.8	41.0885	0.0003238	4.765e-05	40	41.08
High	[K].DPDSYEFFSVHQTADIFHSQ.[A]	1xOxidation [F7]	0.00123178	0.000879477	1	1	2	Q82UP8	Q82UP8 [190-209]		0	2386.03			3	796.017	36.0618	0.0003238	0.0001227	40	35.37
High	[A].VHFNTPHFHNVENSGDISIR.[Q]		8.78367e-05	0.000879477	1	1	7	Q82UP8	Q82UP8 [78-97]		0	2320.12		1.28853e+06	4	580.789	33.6839	0.0003238	3.831e-06	40	32.95
High	[H].FHNVENSGDISIR.[Q]	1xOxidation [F1]	0.0101892	0.000879477	1	1	1	Q82UP8	Q82UP8 [85-97]		0	1503.72		1.54064e+06	3	501.915	26.9435	0.0003238	0.001967	40	27.36
High	[H].FNTPHFHNVENSGDISIRQEVLK.[N]	1xDeamidated [N11]	0.00641578	0.000879477	1	1	2	Q82UP8	Q82UP8 [80-102]		1	2682.33			4	671.341	33.6518	0.0003238	0.001071	40
High	[R].DICINEPFYAGLAALHAFESQVPDIAAVKIDGLAK.[F]	1xCarbamidomethyl [C3]; 1xOxidation [F]	0.00181447	0.000879477	1	1	3	Q82UP8	Q82UP8 [150-184]		1	3772.93			4	943.993	50.7272	0.0003238	0.0002032	40	50.65
High	[K].DPDSYEFFSVHQTADIFHSQAEWAIIEK.[F]	1xDeamidated [Q12]; 1xOxidation [F17]	0.00238918	0.000879477	1	1	1	Q82UP8	Q82UP8 [190-217]		0	3327.51			3	1109.84	43.6283	0.0003238	0.0002917	40
High	[F].YNVLAEPTYLSAVHFNTPHFHNVENSGDISIR.[Q]		0.000217669	0.000879477	1	1	2	Q82UP8	Q82UP8 [66-97]		0	3641.78			4	911.207	37.9115	0.0003238	1.256e-05	40	37.86
High	[S].MATNTFK.[Q]	1xOxidation [M1]	0.113195	0.000879477	1	1	4	Q82UP8	Q82UP8 [20-26]		0	828.392	13494611	4.64346e+07	2	414.702	22.2905	0.0003238	0.04854	40	23.31
High	[L].HAFESQVPDIAAVKIDGLAKFYGMK.[D]	2xOxidation [F21; M24]; 1xLys->AminoadipicAcid [K]; 1xTyr->Gly [Y22]	0.08292	0.000879477	1	1	7	Q82UP8	Q82UP8 [165-189]	Q82UP8 1xLys->AminoadipicAcid [K]	2	2676.33	2.27786e+06	381438	4	669.841	42.5837	0.0003238	0.032	39	40.18
High	[D].DASLTQADALPETENLVATFR.[D]	1xDeamidated [N15]	0.00332702	0.000879477	1	1	1	Q82UP8	Q82UP8 [129-149]		0	2263.11			3	755.047	36.3391	0.0003238	0.0004533	39
High	[K].DPDSYEFFSVHQTADIFHSQAEWAIIEK.[F]	2xOxidation [F]	0.000152338	0.000879477	1	1	17	Q82UP8	Q82UP8 [190-217]		0	3342.52	5760338	8.89446e+06	3	1114.85	37.0071	0.0003238	7.883e-06	39	40.89
High	[S].MATNTFK.[Q]	1xDeamidated [N4]; 1xOxidation [M1]	0.0392061	0.000879477	1	1	2	Q82UP8	Q82UP8 [20-26]		0	829.376		600989	2	415.194	23.252	0.0003238	0.01172	39	23.58
High	[E].NLVATFR.[D]		0.086191	0.000879477	1	1	3	Q82UP8	Q82UP8 [143-149]		0	820.468			2	410.74	32.9971	0.0003238	0.03352	39	30.03
High	[K].FADTPEKQAEVLAATRR.[A]	1xDeamidated [Q8]	0.00202973	0.000879477	1	1	1	Q82UP8	Q82UP8 [218-234]		2	1903.99			4	476.755	33.4324	0.0003238	0.0002359	39	32.58
High	[K].FYGMKDPDSYEFFS.[V]	1xOxidation [F12]	0.0492931	0.000879477	1	1	1	Q82UP8	Q82UP8 [185-198]		1	1748.71			2	874.866	34.8691	0.0003238	0.01588	39	34.29
High	[S].QVPDIAAVK.[I]	1xGln->pyro-Glu [N-Term]	0.0857756	0.000879477	1	1	2	Q82UP8	Q82UP8 [170-178]		0	923.52		1.35803e+06	2	462.266	32.7635	0.0003238	0.03347	38	32.2
High	[R].ACDALWK.[F]	1xCarbamidomethyl [C2]	0.0395995	0.000879477	1	1	11	Q82UP8	Q82UP8 [235-241]		0	863.408	1.03929e+09	2.38043e+09	2	432.21	50.7455	0.0003238	0.01188	38	29.39
High	[D].ICINEPFYAGLAALHAFESQVPDIAAVK.[I]	1xCarbamidomethyl [C2]	0.00848608	0.000879477	1	1	8	Q82UP8	Q82UP8 [151-178]		0	3044.55		1.38244e+06	3	1015.53	60.7959	0.0003238	0.001553	38	49.85
High	[S].MATNTFK.[Q]		0.0805435	0.000879477	1	1	6	Q82UP8	Q82UP8 [20-26]		0	812.397	161346656	2.17193e+08	2	406.704	27.8282	0.0003238	0.03064	38	25.69
High	[L].SAVHFNTPHFHNVENSGDISIR.[Q]	1xOxidation [F10]	0.0111643	0.000879477	1	1	1	Q82UP8	Q82UP8 [76-97]		0	2494.19			4	624.305	32.473	0.0003238	0.002228	38	32.52
High	[L].IDEEHGEK.[N]		0.0759814	0.000879477	1	1	6	Q82UP8	Q82UP8 [105-112]		0	956.432	2.954e+08	2.1263e+08	2	478.723	21.6126	0.0003238	0.02829	38	25.8
High	[K].FADTPEKQAEVL.[A]		0.014027	0.000879477	1	1	1	Q82UP8	Q82UP8 [218-229]		1	1347.68			2	674.347	30.1687	0.0003238	0.003002	38	29.83
High	[K].DPDSYEFFSVHQ.[T]		0.0101892	0.000879477	1	1	2	Q82UP8	Q82UP8 [190-201]		0	1470.62	2.31627e+06	2.38544e+06	2	735.818	34.6891	0.0003238	0.001971	37	34.09
High	[N].VLAEPTYLSAVHFNTPHFHNVENSGDISIR.[Q]		0.00095467	0.000879477	1	1	4	Q82UP8	Q82UP8 [68-97]		0	3364.67		275607	5	673.745	37.2804	0.0003238	8.791e-05	37	37.04
High	[R].HYAEQYFYN.[V]		0.144963	0.00184304	1	1	3	Q82UP8	Q82UP8 [59-67]		0	1234.52	6233308	1.27482e+08	2	617.766	29.7092	0.000953	0.06818	37	29.53
High	[K].FLDGIHENYCAN.[L]	1xCarbamidomethyl [C10]	0.0233768	0.000879477	1	1	7	Q82UP8	Q82UP8 [242-253]		0	1452.62	8.70932e+08	3.05511e+08	2	726.82	31.9851	0.0003238	0.005903	37	30.21
High	[Q].QVDSIIQSR.[H]	1xGln->pyro-Glu [N-Term]	0.0332393	0.000879477	1	1	3	Q82UP8	Q82UP8 [28-36]		0	1028.54	4766356	7.62225e+06	2	514.775	31.1832	0.0003238	0.009395	37	30.99
High	[R].QEVLKNLIDEEHGEKNHPA.[L]	1xGln->pyro-Glu [N-Term]	0.0141699	0.000879477	1	1	1	Q82UP8	Q82UP8 [98-116]		2	2183.07			4	546.527	36.2687	0.0003238	0.003045	37	35.71
High	[M].KDPDSYEFFSVHQTADIFHSQAEWAIIEK.[F]	1xDeamidated [Q21]; 2xOxidation [F8; F9]; 1xTyr->Gly [Y6]	0.0525723	0.000879477	1	1	1	Q82UP8	Q82UP8 [189-217]		1	3365.56			3	1122.51	39.585	0.0003238	0.01732	37
High	[H].AFESQVPDIAAVK.[I]		0.0054241	0.000879477	1	1	2	Q82UP8	Q82UP8 [166-178]		0	1374.73	13841067	1.81087e+07	2	687.871	32.37	0.0003238	0.0008567	37	32.11
High	[V].DSIIQSR.[H]		0.073434	0.000879477	1	1	2	Q82UP8	Q82UP8 [30-36]		0	818.437		2.02366e+06	2	409.724	26.03	0.0003238	0.02717	37	25.89
High	[G].SMATNTFKQQVDSIIQSR.[H]	2xOxidation [M2; F7]	0.0949025	0.000879477	1	1	2	Q82UP8	Q82UP8 [19-36]		1	2086.02			3	696.019	37.5515	0.0003238	0.03834	37
High	[H].PALWKAFAFALGADDASLTQADALPETENLVATFR.[D]	2xOxidation [F7; F9]	0.073434	0.000879477	1	1	1	Q82UP8	Q82UP8 [115-149]		1	3752.88			4	938.978	41.8619	0.0003238	0.02704	37
High	[K].FYGMKDPDSYEFFSVHQTADIFHSQAE.[W]	1xOxidation [F12]	0.00553565	0.000879477	1	1	1	Q82UP8	Q82UP8 [185-211]		1	3212.39			4	803.859	38.4894	0.0003238	0.000884	37
High	[S].AVHFNTPHFHNVENSGDISIR.[Q]	1xOxidation [F]	0.00463235	0.000879477	1	1	2	Q82UP8	Q82UP8 [77-97]		0	2407.15			4	602.548	32.7546	0.0003238	0.0006981	37	32.62
High	[D].TPEKQAEVLAATRR.[A]		0.0171771	0.000879477	1	1	3	Q82UP8	Q82UP8 [221-234]		2	1569.87			2	785.443	28.5015	0.0003238	0.003931	37	28
High	[K].FADTPEKQAEVLAATRR.[A]		0.00118861	0.000879477	1	1	14	Q82UP8	Q82UP8 [218-234]		2	1903		1.15492e+07	3	635.009	29.7559	0.0003238	0.0001169	37	29.69
High	[L].QHPFYIAWTEGK.[L]		0.0247096	0.000879477	1	1	1	Q82UP8	Q82UP8 [40-51]		0	1476.73	259617		3	492.916	35.3855	0.0003238	0.006352	37	34.85
High	[Y].AGLAALHAFESQVPDIAAVKIDGLAK.[F]	1xOxidation [F9]; 1xLys->AminoadipicAcid [K20]	0.0118053	0.000879477	1	1	1	Q82UP8	Q82UP8 [159-184]	Q82UP8 1xLys->AminoadipicAcid [K178]	1	2636.39			3	879.475	39.747	0.0003238	0.002386	37	39.64
High	[K].FYGMKDPDSYEFFSVHQTAD.[I]	1xOxidation [F12]	0.00104108	0.000879477	1	1	2	Q82UP8	Q82UP8 [185-204]		1	2400.01			3	800.68	34.0926	0.0003238	9.821e-05	37	33.27
High	[A].ALHAFESQVPDIAAVK.[I]		0.0190056	0.000879477	1	1	1	Q82UP8	Q82UP8 [163-178]		0	1695.91	4.28677e+06	3.04116e+06	3	565.978	32.9709	0.0003238	0.004482	37	32.94
High	[K].FYGMKDPDSYEFFSV.[H]		0.0351223	0.000879477	1	1	1	Q82UP8	Q82UP8 [185-199]		1	1831.79		295750	2	916.403	40.6513	0.0003238	0.0101	36	39.31
High	[K].AFAFALGADDASLTQADALPETENLV.[A]		0.142316	0.00184304	1	1	2	Q82UP8	Q82UP8 [120-145]		0	2650.29	282986	999681	3	884.109	40.8319	0.000953	0.0665	36	39.84
High	[K].FADTPEK.[Q]		0.0165792	0.000879477	1	1	24	Q82UP8	Q82UP8 [218-224]		0	807.388	7.65814e+09	1.38104e+10	2	404.201	57.3445	0.0003238	0.003741	36	23.79
High	[R].HYAEQYFYNVLAEPTYLSAVHFNTPHFHNVENSGDISIR.[Q]	1xDeamidated [N]; 2xOxidation [F22; F27]	0.000340909	0.000879477	1	1	2	Q82UP8	Q82UP8 [59-97]		0	4613.14			4	1154.05	44.5363	0.0003238	2.265e-05	36
High	[R].HYAEQYFYNVLAEPTYLSAVHFNTPHFHNVENSGDISIR.[Q]	2xDeamidated [N23; N29]; 2xOxidation [F22; F27]	0.00232909	0.000879477	1	1	1	Q82UP8	Q82UP8 [59-97]		0	4614.13			5	923.64	43.6729	0.0003238	0.0002828	36
High	[V].HFNTPHFHNVENSGDISIR.[Q]		0.000154685	0.000879477	1	1	5	Q82UP8	Q82UP8 [79-97]		0	2221.05	6.87709e+06	7.68079e+06	4	556.022	30.4254	0.0003238	8.025e-06	36	30.11
High	[K].FYGMKDPDSYEFFSVHQ.[T]	1xOxidation [F12]	0.00120079	0.000879477	1	1	1	Q82UP8	Q82UP8 [185-201]		1	2112.9			3	704.976	34.4234	0.0003238	0.0001184	36	32.92
High	[R].DICINEPFY.[A]	1xCarbamidomethyl [C3]	0.086191	0.000879477	1	1	2	Q82UP8	Q82UP8 [150-158]		0	1170.51			2	585.764	36.2418	0.0003238	0.03364	36	35.8
High	[G].LAALHAFESQVPDIAAVKIDGLAK.[F]	1xOxidation [F7]	0.0015336	0.000879477	1	1	2	Q82UP8	Q82UP8 [161-184]		1	2493.37	175781		4	624.101	38.3467	0.0003238	0.0001638	36	37
High	[R].HYAEQYFYNVLAEPTYLSAVHFN.[T]	1xOxidation [F7]	0.00309803	0.000879477	1	1	1	Q82UP8	Q82UP8 [59-81]		0	2792.3	118080	216508	3	931.444	42.2061	0.0003238	0.0004122	35	40.68
High	[K].NLIDEEH.[G]		0.0433178	0.000879477	1	1	2	Q82UP8	Q82UP8 [103-109]		0	869.4	3.83168e+06	8.11894e+06	2	435.206	27.2662	0.0003238	0.01339	35	26.8
High	[H].FHNVENSGDISIRQEVLK.[N]		0.00140632	0.000879477	1	1	5	Q82UP8	Q82UP8 [85-102]		1	2085.07		4.69432e+06	3	695.699	30.6402	0.0003238	0.0001459	35	30.1
High	[K].DPDSYEFFSVHQTADIFHSQAEWAIIEK.[F]	3xOxidation [F7; F8; F17]	0.00125076	0.000879477	1	1	15	Q82UP8	Q82UP8 [190-217]		0	3358.52	863066	3.16283e+06	4	840.389	38.8662	0.0003238	0.0001254	35	39.02
High	[F].YIAWTEGK.[L]		0.0242165	0.000879477	1	1	7	Q82UP8	Q82UP8 [44-51]		0	967.488	4.93301e+08	1.594e+08	2	484.25	31.6725	0.0003238	0.006165	35	29.57
High	[R].QEVLKNLIDEEHGEKNHPALWK.[A]	1xGln->pyro-Glu [N-Term]	0.000211112	0.000879477	1	1	8	Q82UP8	Q82UP8 [98-119]		2	2610.33	666253	2.05254e+06	4	653.341	41.8702	0.0003238	1.209e-05	35	40.17
High	[F].ESQVPDIAAVKIDGLAKFYGMK.[D]	2xOxidation [F18; M21]; 1xLys->AminoadipicAcid [K22]; 1xTyr->Gly [Y19]	0.0627861	0.000879477	1	1	4	Q82UP8	Q82UP8 [168-189]	Q82UP8 1xLys->AminoadipicAcid [K189]	2	2321.17	7.58373e+06	2.96072e+06	3	774.4	37.0554	0.0003238	0.02189	35	36.76
High	[D].ASLTQADALPETENLVATFR.[D]	1xOxidation [F19]	0.00343026	0.000879477	1	1	2	Q82UP8	Q82UP8 [130-149]		0	2163.09	240360		3	721.707	35.8654	0.0003238	0.0004704	35	35.3
High	[R].HYAEQYFYNVLAEPTYLSAV.[H]		0.0054241	0.000879477	1	1	8	Q82UP8	Q82UP8 [59-78]		0	2378.13	906432	776673	3	793.389	41.8318	0.0003238	0.0008611	35	40.42
High	[R].HLLQHPFYIAWTEGK.[L]	1xDeamidated [Q4]; 1xOxidation [F7]	0.00116462	0.000879477	1	1	2	Q82UP8	Q82UP8 [37-51]		0	1856.93	186705	443882	2	928.978	41.3238	0.0003238	0.000114	34	39.65
High	[A].GLAALHAFESQVPDIAAVK.[I]		0.00681959	0.000879477	1	1	1	Q82UP8	Q82UP8 [160-178]		0	1937.05	841977	528235	3	646.359	38.811	0.0003238	0.00116	34	37.94
High	[V].LAEPTYLSAVHFNTPHFHNVENSGDISIR.[Q]	1xOxidation [F]	0.00609755	0.000879477	1	1	2	Q82UP8	Q82UP8 [69-97]		0	3281.6	138902		5	657.129	36.0406	0.0003238	0.001003	34	36.63
High	[E].PTYLSAVHFNTPHFHNVENSGDISIR.[Q]		0.0014574	0.000879477	1	1	3	Q82UP8	Q82UP8 [72-97]		0	2952.44		47823.1	5	591.297	34.7129	0.0003238	0.0001528	34	34.65
High	[F].YGMKDPDSYEFFSVHQTADIFHSQAEWAIIEK.[F]	2xOxidation [M3; F11]	0.00199893	0.000879477	1	1	2	Q82UP8	Q82UP8 [186-217]		1	3821.74			5	765.159	40.9438	0.0003238	0.0002313	34	38.86
High	[K].FYGMKDPDSYEFFSVHQTADIF.[H]	1xOxidation [F12]	0.015681	0.000879477	1	1	1	Q82UP8	Q82UP8 [185-206]		1	2660.16		98373.4	3	887.399	39.752	0.0003238	0.003487	34	39.16
High	[K].FYGMKDPDSYEFFSVHQTADIFHS.[Q]	1xOxidation [F12]	0.00177786	0.000879477	1	1	1	Q82UP8	Q82UP8 [185-208]		1	2884.26	104238		4	721.824	38.6636	0.0003238	0.0001987	34	37.81
High	[H].HHHSSGLVPR.[G]		0.00582463	0.000879477	1	3	2	Q82UP8	Q82UP8 [8-17]		0	1126.59	8870337	8.8581e+06	2	563.801	22.3115	0.0003238	0.0009451	34	22.77
High	[H].GEKNHPALWKAFAFALGADDASLTQADALPETENLVATFR.[D]	2xLys->AminoadipicAcid [K3; K10]	0.126716	0.000879477	1	1	1	Q82UP8	Q82UP8 [110-149]	Q82UP8 2xLys->AminoadipicAcid [K112; K119]	2	4316.08			4	1079.77	45.8244	0.0003238	0.05687	34
High	[F].FSVHQTADIFHSQAEWAIIEK.[F]		0.00137794	0.000879477	1	1	3	Q82UP8	Q82UP8 [197-217]		0	2457.22			4	615.065	37.4937	0.0003238	0.0001421	33	37.42
High	[Y].CANLICEEK.[T]	2xCarbamidomethyl [C1; C6]; 1xDeamidated [N3]	0.0064485	0.000879477	1	1	1	Q82UP8	Q82UP8 [251-259]		0	1137.49			2	569.253	28.032	0.0003238	0.001082	33
High	[K].FLDGIHENYCA.[N]	1xCarbamidomethyl [C10]	0.0630953	0.000879477	1	1	2	Q82UP8	Q82UP8 [242-252]		0	1338.58	1.23643e+06		2	669.798	31.3403	0.0003238	0.02215	33	31.33
High	[R].HYAEQYFYNVLAEPTYLSAVHFNTPH.[F]	1xOxidation [F]	0.00198877	0.000879477	1	1	3	Q82UP8	Q82UP8 [59-84]		0	3127.46	509325	585665	4	782.625	40.0903	0.0003238	0.0002304	33	40.43
High	[Q].VPDIAAVK.[I]		0.0360123	0.000879477	1	1	3	Q82UP8	Q82UP8 [171-178]		0	812.488	1.15809e+06	2.70937e+06	2	406.75	28.3686	0.0003238	0.01045	33	28.41
High	[R].DICINEPFYAGLAALHAFE.[S]	1xCarbamidomethyl [C3]	0.0111643	0.000879477	1	1	1	Q82UP8	Q82UP8 [150-168]		0	2151.02	103700	213548	2	1076.02	47.6259	0.0003238	0.002225	33	45.03
High	[R].HLLQHPFYIAWTE.[G]		0.0774743	0.000879477	1	1	2	Q82UP8	Q82UP8 [37-49]		0	1654.84	178766	32633.2	3	552.287	39.8321	0.0003238	0.02914	33	39.14
High	[N].LVATFRDICINEPFYAGLAALHAFESQVPDIAAVK.[I]	1xCarbamidomethyl [C9]; 1xTyr->Gly [Y15]	0.0600674	0.000879477	1	1	1	Q82UP8	Q82UP8 [144-178]		1	3740.95	29970.5		3	1247.65	47.7589	0.0003238	0.02069	32	47.74
High	[K].FYGMKDPDSYEFFSV.[H]	2xOxidation [M4; F12]	0.116998	0.000879477	1	1	1	Q82UP8	Q82UP8 [185-199]		1	1863.78			2	932.4	36.2902	0.0003238	0.05074	32
High	[N].VLAEPTYLSAVHFNTPHFHNVENSGDISIR.[Q]	1xDeamidated [N]	0.00200915	0.000879477	1	1	2	Q82UP8	Q82UP8 [68-97]		0	3365.65		141865	4	842.171	47.1515	0.0003238	0.0002323	32	44.62
High	[P].HFHNVENSGDISIRQEVLK.[N]		0.00151805	0.000879477	1	1	1	Q82UP8	Q82UP8 [84-102]		1	2222.13			4	556.291	29.618	0.0003238	0.0001608	32
High	[F].ADTPEKQAEVLAATRR.[A]		0.0162468	0.000879477	1	1	3	Q82UP8	Q82UP8 [219-234]		2	1755.93			3	585.987	28.9018	0.0003238	0.003655	32	29.8
High	[K].AFAFALGADDASLTQADA.[L]		0.183422	0.00459498	1	1	1	Q82UP8	Q82UP8 [120-137]		0	1754.82			2	877.92	37.4536	0.001835	0.09436	32	37
High	[A].VHFNTPHFHNVENSGDISIRQEVLK.[N]		0.00827314	0.000879477	1	1	3	Q82UP8	Q82UP8 [78-102]		1	2917.47	839497	213738	5	584.303	34.9589	0.0003238	0.001499	32	33.67
High	[K].DPDSYEFFS.[V]	1xOxidation [F7]	0.220345	0.00822883	1	1	1	Q82UP8	Q82UP8 [190-198]		0	1122.43			2	561.721	31.8918	0.003013	0.1215	32	31.77
High	[K].AFAFALGADDAS.[L]		0.166209	0.0037616	1	1	1	Q82UP8	Q82UP8 [120-131]		0	1155.53	142360		2	578.273	36.1093	0.001564	0.0822	31	36.7
High	[R].HLLQHPFYIAWTEGKLTR.[E]	1xOxidation [F7]	0.000389228	0.000879477	1	1	3	Q82UP8	Q82UP8 [37-54]		1	2226.18	11522.7		4	557.304	43.7362	0.0003238	2.701e-05	31	38.1
High	[R].DICINEPFYAG.[L]	1xCarbamidomethyl [C3]	0.144297	0.00184304	1	1	1	Q82UP8	Q82UP8 [150-160]		0	1298.57			2	649.793	35.379	0.000953	0.06762	31	35.08
High	[K].QAEVLAATRR.[A]	1xGln->pyro-Glu [N-Term]	0.0801537	0.000879477	1	1	4	Q82UP8	Q82UP8 [225-234]		1	1097.61	61900012	1.36559e+08	2	549.309	30.8531	0.0003238	0.03046	31	28.67
High	[K].NLIDEEHG.[E]		0.0774743	0.000879477	1	1	3	Q82UP8	Q82UP8 [103-110]		0	926.421	4900520	2.15551e+07	2	463.718	27.3224	0.0003238	0.02908	31	26.97
High	[K].AFAFALGADDASLTQADALPETENLVATFR.[D]	2xOxidation [F2; F4]	0.0624783	0.000879477	1	1	1	Q82UP8	Q82UP8 [120-149]		0	3157.53		267955	3	1053.19	44.6485	0.0003238	0.02182	31	44.47
High	[D].PDSYEFFSVHQTADIFHSQAEWAIIEKFADTPEK.[Q]	1xOxidation [F]	0.0170904	0.000879477	1	1	3	Q82UP8	Q82UP8 [191-224]		1	3999.87			5	800.784	44.6775	0.0003238	0.003889	31	43.49
High	[R].QEVLKNLIDEEHGEK.[N]	1xDeamidated [N6]; 1xGln->pyro-Glu [N-Term]	0.00268621	0.000879477	1	1	3	Q82UP8	Q82UP8 [98-112]		1	1764.87	3420902	4.98432e+06	3	588.963	32.4972	0.0003238	0.000342	30	32.24
High	[I].DGLAKFYGMK.[D]		0.0541559	0.000879477	1	1	1	Q82UP8	Q82UP8 [180-189]		1	1129.57	5062046	3.14735e+06	2	565.292	33.309	0.0003238	0.01798	30	32.85
High	[T].PEKQAEVLAATRR.[A]		0.0457548	0.000879477	1	1	2	Q82UP8	Q82UP8 [222-234]		2	1468.82			2	734.919	30.2214	0.0003238	0.01442	30
High	[R].HYAEQYFYNVLAEPTYLSAVHFNTPHFHNVENSGDISIRQ.[E]		0.00109552	0.000879477	1	1	1	Q82UP8	Q82UP8 [59-98]		1	4708.23	574766		5	942.457	46.8097	0.0003238	0.0001049	30	45.19
High	[V].HFNTPHFHNVENSGDISIRQEVLK.[N]		0.000489593	0.000879477	1	1	2	Q82UP8	Q82UP8 [79-102]		1	2818.4	1.09158e+06		4	705.36	34.7924	0.0003238	3.638e-05	30	34.24
High	[Y].GMKDPDSYEFFSVHQTADIFHSQAEWAIIEK.[F]	1xDeamidated [Q15]; 1xOxidation [F10]	0.000371773	0.000879477	1	1	2	Q82UP8	Q82UP8 [187-217]		1	3643.67			4	911.682	42.7249	0.0003238	2.54e-05	30	41.64
High	[K].NLIDEEHGE.[K]		0.169234	0.00459498	1	1	3	Q82UP8	Q82UP8 [103-111]		0	1055.46	10154528	2.06946e+07	2	528.239	27.0993	0.001835	0.08421	30	27.01
High	[E].TENLVATFR.[D]		0.0129998	0.000879477	1	1	4	Q82UP8	Q82UP8 [141-149]		0	1050.56		1.69684e+06	2	525.786	31.9222	0.0003238	0.002711	30	31.67
High	[M].KDPDSYEFFSVHQTADIFHSQAEWAIIEK.[F]	2xOxidation [F18; F]; 1xLys->AminoadipicAcid [K1]; 1xTyr->Gly [Y6]	0.121485	0.000879477	1	1	2	Q82UP8	Q82UP8 [189-217]	Q82UP8 1xLys->AminoadipicAcid [K189]	1	3379.54			3	1127.19	43.2711	0.0003238	0.05373	29
High	[R].EQLRHYAEQYFYNVL.[A]		0.0255964	0.000879477	1	1	1	Q82UP8	Q82UP8 [55-69]		1	1972.96			3	658.327	38.4666	0.0003238	0.006659	29
High	[L].GADDASLTQADALPETENLVATFR.[D]	1xDeamidated [N18]	0.0172642	0.000879477	1	1	2	Q82UP8	Q82UP8 [126-149]		0	2506.19			3	836.076	36.6338	0.0003238	0.003943	29	36.13
High	[F].ADTPEKQAEVLAATR.[R]	1xDeamidated [Q7]	0.111073	0.000879477	1	1	2	Q82UP8	Q82UP8 [219-233]		1	1600.82	6442129	1.04318e+07	3	534.28	29.7749	0.0003238	0.04727	29	29.83
High	[R].DICINEPFYAGLAALHAFESQVPDIAAVK.[I]	1xCarbamidomethyl [C3]; 1xDeamidated [N5]; 2xOxidation [F8; F18]	0.00201941	0.000879477	1	1	1	Q82UP8	Q82UP8 [150-178]		0	3192.56	29982.4	7184.01	3	1064.87	45.7229	0.0003238	0.0002348	29	45.01
High	[L].RHYAEQYFYNVLAEPTYLSAVHFNTPHFHNVENSGDISIR.[Q]	1xDeamidated [N30]; 1xTyr->Gly [Y]	0.0412121	0.000879477	1	1	3	Q82UP8	Q82UP8 [58-97]		1	4631.21			4	1158.56	41.1429	0.0003238	0.01254	29
High	[F].YIAWTEGK.[L]	1xTyr->Gly [Y1]	0.105422	0.000879477	1	1	3	Q82UP8	Q82UP8 [44-51]		0	861.446	8666577	4.34098e+07	2	431.23	28.0907	0.0003238	0.04414	29	28.77
High	[K].DPDSYEFF.[S]		0.226068	0.00912263	1	1	2	Q82UP8	Q82UP8 [190-197]		0	1019.4	521944	540532	2	510.207	37.1167	0.003309	0.1264	29	36.18
High	[R].HYAEQYFYNVLAEPTYLSAVHFNTP.[H]		0.00418388	0.000879477	1	1	1	Q82UP8	Q82UP8 [59-83]		0	2974.4			3	992.145	42.0794	0.0003238	0.000609	29	41.02
High	[F].YGMKDPDSYEFFSVHQTADIFHSQAEWAIIEK.[F]	1xOxidation [F11]	0.00115281	0.000879477	1	1	2	Q82UP8	Q82UP8 [186-217]		1	3805.75			4	952.198	42.5266	0.0003238	0.0001122	29	41.28
High	[D].ALPETENLVATFR.[D]	1xOxidation [F12]	0.0273272	0.000879477	1	1	1	Q82UP8	Q82UP8 [137-149]		0	1476.77			2	738.894	32.1637	0.0003238	0.007226	29	32.12
High	[H].NVENSGDISIRQEVLK.[N]		0.00174199	0.000879477	1	1	4	Q82UP8	Q82UP8 [87-102]		1	1800.95	581808		2	900.982	30.2176	0.0003238	0.0001933	28	29.73
High	[K].NLIDEEHGEKNH.[P]		0.00840026	0.000879477	1	1	2	Q82UP8	Q82UP8 [103-114]		1	1434.66	4.00554e+06	6.37614e+06	2	717.839	25.3262	0.0003238	0.00153	28	25.61
High	[N].LIDEEHGEKNHPALWK.[A]		0.00163865	0.000879477	1	1	2	Q82UP8	Q82UP8 [104-119]		1	1915.97			3	639.33	29.5736	0.0003238	0.0001786	28	28.98
High	[K].AFAFALGADDASLTQADALPETENLVATF.[R]		0.0332393	0.000879477	1	1	2	Q82UP8	Q82UP8 [120-148]		0	2969.44	695966	1.57141e+06	3	990.492	43.3516	0.0003238	0.009392	28	42.04
High	[T].ENLVATFR.[D]		0.0414181	0.000879477	1	1	2	Q82UP8	Q82UP8 [142-149]		0	949.51		182406	2	475.261	32.0275	0.0003238	0.01255	28	31.23
High	[E].NLVATFR.[D]	1xDeamidated [N1]	0.110025	0.000879477	1	1	2	Q82UP8	Q82UP8 [143-149]		0	821.452			2	411.232	33.0961	0.0003238	0.0469	28	32.79
High	[R].EQLRHYAEQYFYN.[V]		0.125537	0.000879477	1	1	2	Q82UP8	Q82UP8 [55-67]		1	1760.8			2	880.909	32.463	0.0003238	0.05615	28	31.83
High	[Q].LRHYAEQYFYNVLAEPTYLSAVHFNTPHFHNVENSGDISIR.[Q]	2xDeamidated [N11; N]; 2xTyr->Gly [Y4; Y8]	0.00467975	0.000879477	1	1	2	Q82UP8	Q82UP8 [57-97]		1	4639.24			4	1160.55	42.9967	0.0003238	0.0007083	28	42.83
High	[Y].GMKDPDSYEFFSVHQTADIFHSQAEWAIIEK.[F]	1xOxidation [F]	0.000207907	0.000879477	1	1	8	Q82UP8	Q82UP8 [187-217]		1	3642.68	58030.9	97074.1	4	911.432	41.8136	0.0003238	1.185e-05	28	40.91
High	[K].FYGMKDPDSYEFFSVHQTADIFHSQAEWAIIEK.[F]	2xOxidation [F/M]	0.00225896	0.000879477	1	1	13	Q82UP8	Q82UP8 [185-217]		1	3968.81			4	992.965	43.6902	0.0003238	0.0002725	28	40.59
High	[K].FLDGIHENYCANL.[I]	1xCarbamidomethyl [C10]	0.0609609	0.000879477	1	1	4	Q82UP8	Q82UP8 [242-254]		0	1565.71	766700	772962	2	783.36	33.8468	0.0003238	0.02105	28	33.46
High	[R].DICINEPFYAGLAALHAFESQVPDIAAVK.[I]	1xCarbamidomethyl [C3]; 2xOxidation [F8; F18]	0.0035729	0.000879477	1	1	10	Q82UP8	Q82UP8 [150-178]		0	3191.57	3.99797e+06	1.77416e+06	3	1064.53	46.7278	0.0003238	0.0004959	28	51.57
High	[D].ICINEPFYAGLAALHAFESQVPDIAAVK.[I]	1xCarbamidomethyl [C2]; 1xOxidation [F17]	0.00287013	0.000879477	1	1	1	Q82UP8	Q82UP8 [151-178]		0	3060.55	11941.2	8275.54	3	1020.86	44.817	0.0003238	0.0003715	28	44.68
High	[A].DTPEKQAEVLAATRR.[A]		0.01989	0.000879477	1	1	2	Q82UP8	Q82UP8 [220-234]		2	1684.9			3	562.307	30.4114	0.0003238	0.004746	28	29.79
High	[G].SMATNTFKQQVDSIIQSR.[H]	2xDeamidated [N5; Q]; 2xOxidation [M2; F7]	0.0191987	0.000879477	1	1	2	Q82UP8	Q82UP8 [19-36]		1	2087.99			2	1044.5	37.6255	0.0003238	0.004547	28
High	[Y].IAWTEGK.[L]		0.115354	0.000879477	1	1	3	Q82UP8	Q82UP8 [45-51]		0	804.425	21193332	5.92347e+07	2	402.719	32.9556	0.0003238	0.04978	28	27.75
High	[D].SYEFFSVHQTADIFHSQAEWAIIEK.[F]	3xOxidation [F4; F5; F14]	0.00405799	0.000879477	1	1	2	Q82UP8	Q82UP8 [193-217]		0	3031.41			3	1011.15	38.6596	0.0003238	0.000586	27	38.92
High	[R].HLLQHPFYIAWTEGK.[L]	1xOxidation [F7]	0.000347933	0.000879477	1	1	49	Q82UP8	Q82UP8 [37-51]		0	1855.95	8.53984e+07	7.25133e+07	3	619.325	36.4547	0.0003238	2.323e-05	27	35.58
High	[L].KNLIDEEHGEKNHPALWK.[A]		0.00710278	0.000879477	1	1	1	Q82UP8	Q82UP8 [102-119]		2	2158.1			4	540.285	29.6886	0.0003238	0.001229	27	29.17
High	[K].QQVDSIIQSRHLLQHPFYIAWTEGK.[L]	1xGln->pyro-Glu [N-Term]; 1xOxidation [F17]	0.0148312	0.000879477	1	1	2	Q82UP8	Q82UP8 [27-51]		1	2993.53	26491.1	349098	4	749.142	46.4276	0.0003238	0.003232	27	44.19
High	[L].QHPFYIAWTEGK.[L]	1xGln->pyro-Glu [N-Term]; 1xOxidation [F4]	0.0159211	0.000879477	1	1	4	Q82UP8	Q82UP8 [40-51]		0	1475.7	7.52928e+06	2.16253e+07	2	738.355	35.4503	0.0003238	0.003548	27	35
High	[A].WTEGKLTR.[E]		0.065301	0.000879477	1	1	1	Q82UP8	Q82UP8 [47-54]		1	990.537			2	495.774	27.4152	0.0003238	0.02321	27	26.92
High	[R].HYAEQYFY.[N]		0.0706216	0.000879477	1	1	2	Q82UP8	Q82UP8 [59-66]		0	1120.47		9.38301e+06	2	560.743	32.3941	0.0003238	0.02572	27	31.63
High	[K].NHPALWKAFAF.[A]		0.192568	0.00459498	1	1	4	Q82UP8	Q82UP8 [113-123]		1	1301.68	796197	197470	3	434.567	39.1909	0.001835	0.101	27	41.43
High	[E].PTYLSAVHFNTPHFHNVENSGDISIR.[Q]	2xDeamidated [N10; N]	0.00502542	0.000879477	1	1	2	Q82UP8	Q82UP8 [72-97]		0	2954.41		21769.9	3	985.474	42.9662	0.0003238	0.0007797	27	43.34
High	[E].NYCANLICEEK.[T]	2xCarbamidomethyl [C3; C8]	0.0230258	0.000879477	1	1	2	Q82UP8	Q82UP8 [249-259]		0	1413.61			2	707.315	29.1277	0.0003238	0.005783	27	28.28
High	[K].IDGLAKFYGMK.[D]	2xOxidation [F7; M10]	0.175422	0.00459498	1	1	2	Q82UP8	Q82UP8 [179-189]		1	1274.64	3.80336e+06	9.59279e+06	2	637.83	29.6371	0.001835	0.08893	27	29.4
High	[E].KFADTPEK.[Q]		0.0144601	0.000879477	1	1	2	Q82UP8	Q82UP8 [217-224]		1	935.483	2.12044e+06	4.76551e+06	2	468.248	23.4987	0.0003238	0.003134	27	22.98
High	[R].HLLQHPFYIAWTEGKL.[T]		0.0250859	0.000879477	1	1	1	Q82UP8	Q82UP8 [37-52]		1	1953.04			3	651.688	43.966	0.0003238	0.006453	27	42.63
High	[L].RHYAEQYFYNVLAEPTYLSAVHFNTPHFHNVENSGDISIR.[Q]	1xDeamidated [N24]; 1xOxidation [F8]; 1xTyr->Gly [Y]	0.000870975	0.000879477	1	1	3	Q82UP8	Q82UP8 [58-97]		1	4647.21			5	930.243	46.1289	0.0003238	7.762e-05	27
High	[N].VLAEPTYLSAVHFNTPHFHNVENSGDISIR.[Q]	1xOxidation [F13]	0.0574618	0.000879477	1	1	1	Q82UP8	Q82UP8 [68-97]		0	3380.67			4	845.921	41.1864	0.0003238	0.01951	26	41.32
High	[I].DEEHGEK.[N]		0.100514	0.000879477	1	1	4	Q82UP8	Q82UP8 [106-112]		0	843.348	55664172	8.02937e+07	2	422.18	25.8634	0.0003238	0.04127	26	25.87
High	[A].EQYFYNVLAEPTYLSAVHFNTPHFHNVENSGDISIR.[Q]	1xDeamidated [N20]; 2xTyr->Gly [Y3; Y5]	0.0455279	0.000879477	1	1	1	Q82UP8	Q82UP8 [62-97]		0	3997.91			3	1333.31	45.5543	0.0003238	0.01429	26
High	[Y].NVLAEPTYLSAVHFNTPHFHNVENSGDISIR.[Q]		0.000989348	0.000879477	1	1	3	Q82UP8	Q82UP8 [67-97]		0	3478.71			4	870.441	37.4963	0.0003238	9.165e-05	26	37.5
High	[Q].LRHYAEQYFYNVLAEPTYLSAVHFNTPHFHNVENSGDISIR.[Q]	2xDeamidated [N25; N/Q]; 3xTyr->Gly [Y4; Y8; Y10]	0.0774743	0.000879477	1	1	2	Q82UP8	Q82UP8 [57-97]		1	4533.2			5	907.437	46.368	0.0003238	0.02911	26
High	[R].GSMATNTFKQQVDSIIQSR.[H]		0.0594788	0.000879477	1	1	1	Q82UP8	Q82UP8 [18-36]		1	2111.05			3	704.354	32.1118	0.0003238	0.02048	26
High	[K].FYGMKDPDSYEFFSVHQTADIFH.[S]	2xOxidation [M4; F12]	0.00692444	0.000879477	1	1	1	Q82UP8	Q82UP8 [185-207]		1	2813.22			4	704.065	38.0228	0.0003238	0.001189	26	37.55
High	[K].FLDGIHENYC.[A]	1xCarbamidomethyl [C10]	0.0339123	0.000879477	1	1	3	Q82UP8	Q82UP8 [242-251]		0	1267.54	485076	939868	2	634.278	31.2403	0.0003238	0.009668	26	30.94
High	[T].YLSAVHFNTPHFHNVENSGDISIR.[Q]	1xDeamidated [N8]; 1xOxidation [F7]; 1xTyr->Gly [Y1]	0.0706216	0.000879477	1	1	1	Q82UP8	Q82UP8 [74-97]		0	2665.28			2	1333.14	46.2088	0.0003238	0.02575	26
High	[A].NLICEEK.[T]	1xCarbamidomethyl [C4]	0.148332	0.00184304	1	1	2	Q82UP8	Q82UP8 [253-259]		0	905.44			2	453.226	26.8995	0.000953	0.07041	25	26.38
High	[L].AEPTYLSAVHFNTPHFHNVENSGDISIR.[Q]	2xOxidation [F11; F16]	0.0133336	0.000879477	1	1	1	Q82UP8	Q82UP8 [70-97]		0	3184.51			4	796.887	36.1974	0.0003238	0.002811	25	36.1
High	[N].VLAEPTYLSAVHFNTPHFHNVENSGDISIR.[Q]	2xDeamidated [N14; N20]; 1xOxidation [F13]	0.0692541	0.000879477	1	1	1	Q82UP8	Q82UP8 [68-97]		0	3382.63	32262	32304.5	4	846.422	42.2098	0.0003238	0.02507	25	42.75
High	[S].AVHFNTPHFHNVENSGDISIRQEVLK.[N]	1xDeamidated [N14]	0.00337824	0.000879477	1	1	1	Q82UP8	Q82UP8 [77-102]		1	2989.49			5	598.708	34.8742	0.0003238	0.0004599	25	34.55
High	[P].FYIAWTEGKLTR.[E]		0.0327431	0.000879477	1	1	1	Q82UP8	Q82UP8 [43-54]		1	1484.79			3	495.605	36.3665	0.0003238	0.009201	25	35.68
[truncated: 5,000 more columns]

## Sheet: F148 177Y
	Peptides observedfor Trypsin-digested NePabS-Y148/177Y - sorted from highest to lowest MASCOT Ions Score
	Green highlight indicates major peptides with Y25G or K159Aaa modifications
Confidence	Annotated Sequence	Modifications	Qvality PEP	Qvality q-value	# Protein Groups	# Proteins	# PSMs	Master Protein Accessions	Positions in Master Proteins	Modifications in Master Proteins	# Missed Cleavages	Theo. MH+ [Da]	Abundance Ratio: (plus) / (minus)	Abundances (Grouped): as-purified	Abundances (Grouped): reaction	Charge (by Search Engine): Mascot	m/z [Da] (by Search Engine): Mascot	Percolator q-Value (by Search Engine): Mascot	Percolator PEP (by Search Engine): Mascot	Ions Score (by Search Engine): Mascot	Top Apex RT [min]
High	[F].ALGADDASLTQADALPETENLVATFR.[D]	1xDeamidated [N20]	2.16634e-08	0.000908426	1	1	3	Q82UP8	Q82UP8 [124-149]		0	2690.32	3.676	1.39863e+06	5.14138e+06	2	1345.67	0.00060423	3.99158e-10	142	37.54
High	[L].GADDASLTQADALPETENLVATFR.[D]		1.11642e-07	0.000908426	1	1	5	Q82UP8	Q82UP8 [126-149]		0	2505.21	3.165	64841502	2.05224e+08	2	1253.12	0.0006042	2.968e-09	137	38.32
High	[A].LGADDASLTQADALPETENLVATFR.[D]		3.34933e-07	0.000908426	1	1	4	Q82UP8	Q82UP8 [125-149]		0	2618.29	2.285	30758139	7.02757e+07	2	1309.66	0.0006042	1.132e-08	132	38.75
High	[F].ALGADDASLTQADALPETENLVATFR.[D]		1.51072e-07	0.000908426	1	1	14	Q82UP8	Q82UP8 [124-149]		0	2689.33	4.798	2.11118e+08	1.01285e+09	2	1345.18	0.0006042	4.291e-09	129	38.92
High	[D].ASLTQADALPETENLVATFR.[D]		5.17922e-07	0.000908426	1	1	4	Q82UP8	Q82UP8 [130-149]		0	2147.1	0.342	7.56082e+06	2.58314e+06	2	1074.06	0.0006042	1.933e-08	128	38.23
High	[K].AFAFALGADDASLTQADALPE.[T]		8.3227e-05	0.000908426	1	1	3	Q82UP8	Q82UP8 [120-140]		0	2094	0.827	2.44731e+07	2.02478e+07	2	1047.51	0.0006042	9.634e-06	126	39.24
High	[F].AFALGADDASLTQADALPETENLVATFR.[D]		3.77671e-07	0.000908426	1	1	9	Q82UP8	Q82UP8 [122-149]		0	2907.44	0.461	4.14752e+08	1.911e+08	3	969.825	0.0006042	1.318e-08	122	40.65
High	[T].QADALPETENLVATFR.[D]		1.74679e-05	0.000908426	1	1	4	Q82UP8	Q82UP8 [134-149]		0	1774.9	14.531	2.36618e+06	3.43835e+07	2	887.958	0.0006042	1.426e-06	122	36.83
High	[D].DASLTQADALPETENLVATFR.[D]		1.02742e-06	0.000908426	1	1	3	Q82UP8	Q82UP8 [129-149]		0	2262.12	0.01	1683446		2	1131.57	0.0006042	4.48e-08	121	38.37
High	[F].ALGADDASLTQADALPETENLVATFR.[D]	1xOxidation [F25]	1.50401e-07	0.000908426	1	1	3	Q82UP8	Q82UP8 [124-149]		0	2705.33	100		8.96493e+06	2	1353.17	0.0006042	4.263e-09	120	36.61
High	[G].ADDASLTQADALPETENLVATFR.[D]		2.85375e-07	0.000908426	1	1	4	Q82UP8	Q82UP8 [127-149]		0	2448.19	5.933	2253401	1.33698e+07	2	1224.61	0.0006042	9.344e-09	119	38.29
High	[K].AFAFALGADDASLTQADALPETENLVATFR.[D]		1.14316e-06	0.000908426	1	1	19	Q82UP8	Q82UP8 [120-149]		0	3125.54	1.032	1.16022e+09	1.19778e+09	3	1042.53	0.0006042	5.089e-08	119	42.11
High	[A].FAFALGADDASLTQADALPETENLVATFR.[D]	1xDeamidated [N23]	3.55379e-06	0.000908426	1	1	1	Q82UP8	Q82UP8 [121-149]		0	3055.49				3	1019.18	0.0006042	2.036e-07	116
High	[S].MATNTFKQQVDSIIQSR.[H]	1xOxidation [M1]	7.30512e-06	0.000908426	1	1	4	Q82UP8	Q82UP8 [20-36]		1	1983	0.01	119444743		2	992.008	0.0006042	4.913e-07	112	34.25
High	[K].FADTPEKQAEVLAATR.[R]		3.29498e-06	0.000908426	1	1	13	Q82UP8	Q82UP8 [218-233]		1	1746.9	0.01	2.57589e+09	1.26617e+07	2	873.96	0.0006042	1.859e-07	109	31.03
High	[A].FALGADDASLTQADALPETENLVATFR.[D]		2.90914e-06	0.000908426	1	1	6	Q82UP8	Q82UP8 [123-149]		0	2836.4	0.148	2.77533e+08	4.12066e+07	2	1418.71	0.0006042	1.592e-07	108	40.47
High	[S].MATNTFKQQVDSIIQSR.[H]		1.34959e-05	0.000908426	1	1	5	Q82UP8	Q82UP8 [20-36]		1	1967	0.01	1.15417e+09		3	656.343	0.0006042	1.043e-06	107	34.97
High	[A].FAFALGADDASLTQADALPETENLVATFR.[D]		8.31087e-06	0.000908426	1	1	3	Q82UP8	Q82UP8 [121-149]		0	3054.51	13.477	11726206	1.58032e+08	3	1018.85	0.0006042	5.766e-07	106	41.89
High	[H].QTADIFHSQAEWAIIEK.[F]	1xGln->pyro-Glu [N-Term]	3.98948e-06	0.000908426	1	1	4	Q82UP8	Q82UP8 [201-217]		0	1969.97	2.241	3108028	6.96599e+06	2	985.493	0.0006042	2.35e-07	105	38.18
High	[F].NTPHFHNVENSGDISIR.[Q]		1.03808e-05	0.000908426	1	1	7	Q82UP8	Q82UP8 [81-97]		0	1936.93	3.511	6.50067e+07	2.28206e+08	3	646.317	0.0006042	7.556e-07	104	28.69
High	[K].AFAFALGADDASLTQADALPETENLVATFR.[D]	1xDeamidated [N24]	3.56963e-06	0.000908426	1	1	3	Q82UP8	Q82UP8 [120-149]		0	3126.53				3	1042.85	0.0006042	2.049e-07	104
High	[Q].ADALPETENLVATFR.[D]		6.40169e-05	0.000908426	1	1	5	Q82UP8	Q82UP8 [135-149]		0	1646.84	1.213	77961622	9.45938e+07	2	823.928	0.0006042	6.986e-06	104	36.79
High	[H].FNTPHFHNVENSGDISIR.[Q]		1.21835e-05	0.000908426	1	1	9	Q82UP8	Q82UP8 [80-97]		0	2083.99	0.397	133735975	5.30698e+07	2	1042.51	0.0006042	9.213e-07	103	30.84
High	[R].HYAEQYFYNVLAEPTYLSAVHFNTPH.[F]		3.53802e-06	0.000908426	1	1	5	Q82UP8	Q82UP8 [59-84]		0	3111.46	1.323	1.76376e+07	2.33343e+07	3	1037.83	0.0006042	2.023e-07	102	40.42
High	[K].AFAFALGADDASLTQADALPETENLVATFR.[D]	1xOxidation [F29]	1.19516e-06	0.000908426	1	1	3	Q82UP8	Q82UP8 [120-149]		0	3141.54	29.275	1.04947e+06	3.07234e+07	3	1047.86	0.0006042	5.37e-08	100	40.49
High	[A].SLTQADALPETENLVATFR.[D]		5.07257e-06	0.000908426	1	1	4	Q82UP8	Q82UP8 [131-149]		0	2076.06	1.649	1.93866e+06	3.19694e+06	2	1038.54	0.0006042	3.14e-07	98	38.14
High	[H].QTADIFHSQAEWAIIEK.[F]	1xOxidation [F6]	6.19661e-06	0.000908426	1	1	4	Q82UP8	Q82UP8 [201-217]		0	2002.99	100		1.9604e+06	2	1002	0.0006042	4.027e-07	98	33.88
High	[N].TPHFHNVENSGDISIR.[Q]		3.27047e-05	0.000908426	1	1	7	Q82UP8	Q82UP8 [82-97]		0	1822.88	6.18	9.29652e+06	5.74488e+07	3	608.303	0.0006042	3.069e-06	98	28.85
High	[K].FLDGIHENYCANLICEEKTAATLH.[-]	2xCarbamidomethyl [C10; C15]	1.45352e-06	0.000908426	1	1	2	Q82UP8	Q82UP8 [242-265]		1	2819.31	0.01	6.77619e+06		3	940.446	0.0006042	6.832e-08	96	35.05
High	[F].SVHQTADIFHSQAEWAIIEK.[F]		1.08858e-06	0.000908426	1	1	5	Q82UP8	Q82UP8 [198-217]		0	2310.15	3.37	1.15752e+07	3.90136e+07	2	1155.59	0.0006042	4.791e-08	95	35.89
High	[R].HLLQHPFYIAWTEGK.[L]	1xTyr->Gly [Y8]	7.94931e-06	0.000908426	1	1	4	Q82UP8	Q82UP8 [37-51]		0	1733.91	1.846	6589282	1.21663e+07	2	867.464	0.0006042	5.445e-07	93	34.55
High	[K].AFAFALGADDASLTQADALPETEN.[L]		6.90452e-05	0.000908426	1	1	4	Q82UP8	Q82UP8 [120-143]		0	2438.14	1.59	3.5062e+06	5.57622e+06	2	1219.58	0.0006042	7.677e-06	92	38.28
High	[F].SVHQTADIFHSQAEWAIIEK.[F]	1xOxidation [F9]	3.60667e-05	0.000908426	1	1	3	Q82UP8	Q82UP8 [198-217]		0	2326.15	3.031	892212	2.70391e+06	3	776.058	0.0006042	3.462e-06	91	33.47
High	[K].DPDSYEFFSVHQTADIFHSQAEWAIIEK.[F]	2xOxidation [F], F77Y	3.10986e-06	0.000908426	1	1	9	Q82UP8	Q82UP8 [190-217]		0	3342.52	49.238	1.01914e+06	5.01807e+07	3	1114.85	0.0006042	1.731e-07	91	37.17
High	[L].PETENLVATFR.[D]		0.000126427	0.000908426	1	1	7	Q82UP8	Q82UP8 [139-149]		0	1276.65	2.675	3301829	8.83219e+06	2	638.834	0.0006042	1.605e-05	89	42.08
High	[W].KAFAFALGADDASLTQADALPETENLVATFR.[D]		8.63794e-07	0.000908426	1	1	2	Q82UP8	Q82UP8 [119-149]		1	3253.64	0.01	301123		3	1085.22	0.0006042	3.625e-08	89	41.47
High	[A].DALPETENLVATFR.[D]		0.00041088	0.000908426	1	1	3	Q82UP8	Q82UP8 [136-149]		0	1575.8	1.058	11396203	1.20608e+07	2	788.409	0.0006042	6.792e-05	87	36.68
High	[A].LPETENLVATFR.[D]		0.000227414	0.000908426	1	1	2	Q82UP8	Q82UP8 [138-149]		0	1389.74	0.182	73715496	1.33854e+07	2	695.376	0.0006042	3.287e-05	86	35.24
High	[R].HYAEQYFYNVLAEPTYLSAVH.[F]		1.46208e-05	0.000908426	1	1	4	Q82UP8	Q82UP8 [59-79]		0	2515.19	0.165	1.68826e+07	2.78412e+06	2	1258.11	0.0006042	1.148e-06	86	39.02
High	[N].VENSGDISIR.[Q]		0.000391263	0.000908426	1	1	2	Q82UP8	Q82UP8 [88-97]		0	1089.55	5.015	15015410	7.53079e+07	2	545.284	0.0006042	6.395e-05	85	26.96
High	[R].HYAEQYFYNVLAEPTYLSAVHF.[N]		8.63794e-07	0.000908426	1	1	7	Q82UP8	Q82UP8 [59-80]		0	2662.26	0.466	3.35492e+07	1.5636e+07	2	1331.64	0.0006042	3.623e-08	85	42.03
High	[A].DTPEKQAEVLAATR.[R]		0.000136358	0.000908426	1	1	3	Q82UP8	Q82UP8 [220-233]		1	1528.8	0.01	11726210		2	764.907	0.0006042	1.76e-05	84	30.94
High	[L].TQADALPETENLVATFR.[D]		6.23311e-05	0.000908426	1	1	8	Q82UP8	Q82UP8 [133-149]		0	1875.94	1.801	2.66742e+07	4.80329e+07	2	938.483	0.0006042	6.751e-06	84	36.91
High	[E].SQVPDIAAVKIDGLAK.[F]	1xLys->AminoadipicAcid [K]	0.000307727	0.000908426	1	1	3	Q82UP8	Q82UP8 [169-184]	Q82UP8 1xLys->AminoadipicAcid [K]	1	1639.89	100		3.44339e+06	3	547.306	0.0006042	4.763e-05	81	36.95
High	[H].QTADIFHSQAEWAIIEK.[F]		6.4497e-06	0.000908426	1	1	5	Q82UP8	Q82UP8 [201-217]		0	1986.99	1.845	1.68218e+07	3.10407e+07	2	994.006	0.0006042	4.224e-07	81	36.68
High	[K].AFAFALGADDASL.[T]		0.00126007	0.000908426	1	1	2	Q82UP8	Q82UP8 [120-132]		0	1268.62	8.749	1.63253e+06	1.42837e+07	2	634.816	0.0006042	0.0002664	80	39.38
High	[K].AFAFALGADDASLTQADALPETE.[N]		0.00101339	0.000908426	1	1	4	Q82UP8	Q82UP8 [120-142]		0	2324.09	0.668	5448694	3.64107e+06	2	1162.56	0.0006042	0.0002044	80	38.64
High	[K].FLDGIHENYCANLICEEKT.[A]	2xCarbamidomethyl [C10; C15]	4.34748e-05	0.000908426	1	1	3	Q82UP8	Q82UP8 [242-260]		1	2326.05	0.01	167910449		2	1163.54	0.0006042	4.36e-06	80	33.99
High	[L].AALHAFESQVPDIAAVK.[I]	1xOxidation [F6], F148Y	1.02889e-05	0.000908426	1	1	3	Q82UP8	Q82UP8 [162-178]		0	1782.94	0.192	1.5952e+07	3.0668e+06	2	891.979	0.0006042	7.493e-07	80	32.1
High	[F].LDGIHENYCANLICEEK.[T]	2xCarbamidomethyl [C9; C14]	4.80892e-06	0.000908426	1	1	8	Q82UP8	Q82UP8 [243-259]		0	2077.93	13.06	1.24505e+07	1.62599e+08	2	1039.48	0.0006042	2.942e-07	79	31.44
High	[K].FLDGIHENYCANLICEEK.[T]	2xCarbamidomethyl [C10; C15]	3.55379e-06	0.000908426	1	1	21	Q82UP8	Q82UP8 [242-259]		0	2225	0.327	1.27516e+09	4.17596e+08	2	1113.01	0.0006042	2.039e-07	78	33.98
High	[M].ATNTFKQQVDSIIQSR.[H]		0.000195498	0.000908426	1	1	2	Q82UP8	Q82UP8 [21-36]		1	1835.96	0.01	108268258		2	918.49	0.0006042	2.729e-05	78	34.09
High	[T].PEKQAEVLAATR.[R]		0.000226405	0.000908426	1	1	1	Q82UP8	Q82UP8 [222-233]		1	1312.72	0.01	9182059		2	656.869	0.0006042	3.278e-05	78	30.94
High	[E].PTYLSAVHFNTPHFHNVENSGDISIR.[Q]		7.53614e-06	0.000908426	1	1	2	Q82UP8	Q82UP8 [72-97]		0	2952.44	100		816609	4	738.87	0.0006042	5.102e-07	77	34.94
High	[F].ADTPEKQAEVLAATR.[R]		0.000115153	0.000908426	1	1	3	Q82UP8	Q82UP8 [219-233]		1	1599.83	0.215	17920640	3.85238e+06	2	800.425	0.0006042	1.435e-05	77	29.17
High	[R].HYAEQYFYNVLAEPTYLSAVHFNTPHFHNVE.[N]		1.26068e-06	0.000908426	1	1	10	Q82UP8	Q82UP8 [59-89]		0	3737.74	0.053	2.02007e+07	1.07992e+06	3	1246.59	0.0006042	5.744e-08	77	40.89
High	[K].AFAFALGADDASLTQ.[A]		0.00125448	0.000908426	1	1	2	Q82UP8	Q82UP8 [120-134]		0	1497.72	2.392	9204594	2.20169e+07	2	749.37	0.0006042	0.0002656	76	37.86
High	[L].HAFESQVPDIAAVK.[I]	1xOxidation [F3], F148Y	2.67339e-06	0.000908426	1	1	3	Q82UP8	Q82UP8 [165-178]		0	1527.78	1.124	8.87337e+06	9.9698e+06	2	764.399	0.0006042	1.436e-07	76	29.94
High	[L].TQADALPETENLVATFR.[D]	1xDeamidated [N11]	0.000166573	0.000908426	1	1	2	Q82UP8	Q82UP8 [133-149]		0	1876.93				2	938.971	0.0006042	2.245e-05	76
High	[F].KQQVDSIIQSR.[H]		0.000475832	0.000908426	1	1	2	Q82UP8	Q82UP8 [26-36]		1	1301.72	0.084	19642636	1.64732e+06	2	651.367	0.0006042	8.106e-05	75	27.25
High	[H].NVENSGDISIRQEVLK.[N]		0.000121466	0.000908426	1	1	2	Q82UP8	Q82UP8 [87-102]		1	1800.95	0.01	2.59256e+07		2	900.982	0.0006042	1.527e-05	75	30.35
High	[K].AFAFALGADDASLTQADA.[L]		0.00237933	0.000908426	1	1	1	Q82UP8	Q82UP8 [120-137]		0	1754.82	0.36	1.1258e+06	405584	2	877.921	0.0006042	0.0005811	75	37.91
High	[K].FLDGIHENYCANLICE.[E]	2xCarbamidomethyl [C10; C15]	0.000589063	0.000908426	1	1	1	Q82UP8	Q82UP8 [242-257]		0	1967.86	0.24	32572102	7.80638e+06	2	984.441	0.0006042	0.0001051	75	35.36
High	[L].HAFESQVPDIAAVKIDGLAK.[F]	1xOxidation [F3]; F148Y, 1xLys->AminoadipicAcid [K14]	0.000108684	0.000908426	1	1	1	Q82UP8	Q82UP8 [165-184]	Q82UP8 1xLys->AminoadipicAcid [K178]	1	2140.09	100		1.93326e+06	3	714.04	0.0006042	1.332e-05	75	36.81
High	[R].HYAEQYFYNVLAEPTYLSAVHFNTPHF.[H]		1.44064e-06	0.000908426	1	1	3	Q82UP8	Q82UP8 [59-85]		0	3258.53	0.106	6.10931e+06	650409	3	1086.85	0.0006042	6.77e-08	75	42.03
High	[K].NLIDEEHGEKNHPALWK.[A]		9.84127e-06	0.000908426	1	1	18	Q82UP8	Q82UP8 [103-119]		1	2030.01	0.01	3.12942e+09	1.83513e+07	2	1015.51	0.0006042	7.071e-07	74	29.87
High	[L].DGIHENYCANLICEEK.[T]	2xCarbamidomethyl [C8; C13]	7.67142e-06	0.000908426	1	1	7	Q82UP8	Q82UP8 [244-259]		0	1964.85	41.092	1.59693e+06	6.56205e+07	2	982.933	0.0006042	5.218e-07	74	30.33
High	[K].DPDSYEFFSVH.[Q]	1xOxidation [F7], F77Y	0.000372582	0.000908426	1	1	2	Q82UP8	Q82UP8 [190-200]		0	1358.55	100	188418	3.25375e+07	2	679.785	0.0006042	6.013e-05	73	33.1
High	[Q].TADIFHSQAEWAIIEK.[F]		4.6615e-06	0.000908426	1	1	4	Q82UP8	Q82UP8 [202-217]		0	1858.93	0.49	1.24399e+07	6.09167e+06	2	929.976	0.0006042	2.834e-07	73	36.71
High	[T].NTFKQQVDSIIQSR.[H]		0.000111623	0.000908426	1	1	2	Q82UP8	Q82UP8 [23-36]		1	1663.88	0.057	2.12924e+07	1.21022e+06	2	832.447	0.0006042	1.379e-05	73	34.7
High	[V].PDIAAVKIDGLAK.[F]	1xLys->AminoadipicAcid [K7]	0.000212737	0.000908426	1	1	1	Q82UP8	Q82UP8 [172-184]	Q82UP8 1xLys->AminoadipicAcid [K178]	1	1325.73	100		1.82102e+06	2	663.373	0.0006042	3.031e-05	73	35.04
High	[Y].AGLAALHAFESQVPDIAAVK.[I]	1xOxidation [F9], F148Y	1.93495e-05	0.000908426	1	1	3	Q82UP8	Q82UP8 [159-178]		0	2024.08	0.14	8363364	1.17288e+06	2	1012.55	0.0006042	1.618e-06	73	35.59
High	[T].ADIFHSQAEWAIIEK.[F]		6.84337e-05	0.000908426	1	1	4	Q82UP8	Q82UP8 [203-217]		0	1757.89	1.497	1.09248e+07	1.63573e+07	2	879.452	0.0006042	7.595e-06	72	36.66
High	[E].NSGDISIRQEVLK.[N]		0.000171078	0.000908426	1	1	2	Q82UP8	Q82UP8 [90-102]		1	1458.79	0.01	206842076		2	729.904	0.0006042	2.317e-05	71	29.14
High	[K].AFAFALGADDASLTQADALPETENLVAT.[F]		0.000115153	0.000908426	1	1	4	Q82UP8	Q82UP8 [120-147]		0	2822.37	0.282	2.533e+07	7.15035e+06	2	1411.7	0.0006042	1.429e-05	71	40.27
High	[K].AFAFALGADDASLTQADALPETENLVATFRDICINEPFYAGLA.[A]	1xCarbamidomethyl [C33]; 2xDeamidated [N24; N35]; 2xOxidation [F29; F38]	0.0270179	0.000908426	1	1	1	Q82UP8	Q82UP8 [120-162]		1	4623.18	1.399	2.33842e+06	3.27235e+06	5	925.447	0.0006042	0.01142	71	42.14
High	[P].HFHNVENSGDISIR.[Q]		0.000115667	0.000908426	1	1	3	Q82UP8	Q82UP8 [84-97]		0	1624.78	1.195	3.14028e+06	3.75384e+06	3	542.269	0.0006042	1.443e-05	71	27.57
High	[G].LAALHAFESQVPDIAAVK.[I]	1xOxidation [F7], F148Y	3.34401e-05	0.000908426	1	1	2	Q82UP8	Q82UP8 [161-178]		0	1896.02	0.01	15101624		2	948.521	0.0006042	3.161e-06	70	33.79
High	[I].FHSQAEWAIIEK.[F]		0.00288027	0.000908426	1	1	2	Q82UP8	Q82UP8 [206-217]		0	1458.74	100		2.36038e+06	3	486.92	0.0006042	0.000732	70	33.11
High	[M].GSSHHHHHHSSGLVPR.[G]	N terminal His tag	0.000173376	0.000908426	1	3	3	Q82UP8	Q82UP8 [2-17]		0	1768.85	100		5.09373e+06	4	442.97	0.0006042	2.368e-05	70	27.81
High	[K].DPDSYEFFSVHQT.[A]	1xOxidation [F7], F177Y	0.000290439	0.000908426	1	1	1	Q82UP8	Q82UP8 [190-202]		0	1587.66	100		2.54247e+06	2	794.338	0.0006042	4.434e-05	69	32.18
High	[K].NLIDEEHGEKNHPA.[L]		0.00181431	0.000908426	1	1	2	Q82UP8	Q82UP8 [103-116]		1	1602.75	0.01	1.93915e+07		2	801.884	0.0006042	0.0004172	69	25.31
High	[G].LAALHAFESQVPDIAAVKIDGLAK.[F]	1xOxidation [F7], F148Y	0.000797061	0.000908426	1	1	2	Q82UP8	Q82UP8 [161-184]		1	2493.37	0.01	5.03937e+06		4	624.102	0.0006042	0.0001527	68	36.75
High	[K].AFAFALGADDASLTQADALPETENLVATFR.[D]	1xDeamidated [Q15]; 1xOxidation [F]	0.000102578	0.000908426	1	1	4	Q82UP8	Q82UP8 [120-149]		0	3142.52	14.434	293149	4.23143e+06	3	1048.19	0.0006042	1.241e-05	68	47.7
High	[L].KNLIDEEHGEK.[N]		0.000287867	0.000908426	1	1	3	Q82UP8	Q82UP8 [102-112]		1	1311.65	11.351	807677	9.16793e+06	2	656.334	0.0006042	4.395e-05	68	24.18
High	[R].QEVLKNLIDEEHGEK.[N]	1xGln->pyro-Glu [N-Term]	9.72462e-05	0.000908426	1	1	2	Q82UP8	Q82UP8 [98-112]		1	1763.88	4.027	3543549	1.42714e+07	3	588.637	0.0006042	1.165e-05	68	35.18
High	[F].HSQAEWAIIEK.[F]		0.000169563	0.000908426	1	1	4	Q82UP8	Q82UP8 [207-217]		0	1311.67	3.823	1.15309e+07	4.40864e+07	2	656.343	0.0006042	2.299e-05	67	31.67
High	[H].HHSSGLVPR.[G]		0.000581257	0.000908426	1	3	2	Q82UP8	Q82UP8 [9-17]		0	989.528	0.484	310394	150144	2	495.27	0.0006042	0.0001036	67	23.77
High	[K].FLDGIHENYCANLICEE.[K]	2xCarbamidomethyl [C10; C15]	0.00975685	0.000908426	1	1	3	Q82UP8	Q82UP8 [242-258]		0	2096.91	0.135	37456566	5.06574e+06	3	699.644	0.0006042	0.003277	67	35.18
High	[R].DICINEPFYAGLAALHAFESQVPDIAAVK.[I]	1xCarbamidomethyl [C3]; 1xOxidation [F18], F148Y	1.06143e-05	0.000908426	1	1	4	Q82UP8	Q82UP8 [150-178]		0	3175.58	0.453	3.8099e+07	1.72543e+07	3	1059.2	0.0006042	7.764e-07	67	44.55
High	[A].TNTFKQQVDSIIQSR.[H]		0.000441183	0.000908426	1	1	2	Q82UP8	Q82UP8 [22-36]		1	1764.92	0.01	1.45132e+07		3	588.982	0.0006042	7.414e-05	66	34.03
High	[E].KFADTPEKQAEVLAATR.[R]		0.000108684	0.000908426	1	1	1	Q82UP8	Q82UP8 [217-233]		2	1875	0.01	663033		3	625.675	0.0006042	1.336e-05	66	30.38
High	[F].ESQVPDIAAVKIDGLAK.[F]	1xLys->AminoadipicAcid [K11]	0.00288027	0.000908426	1	1	1	Q82UP8	Q82UP8 [168-184]	Q82UP8 1xLys->AminoadipicAcid [K178]	1	1768.93	100		2.19754e+06	2	884.976	0.0006042	0.0007339	66	37.16
High	[H].FHNVENSGDISIR.[Q]		5.90914e-05	0.000908426	1	1	10	Q82UP8	Q82UP8 [85-97]		0	1487.72	3.97	1.56494e+08	6.21285e+08	2	744.369	0.0006042	6.335e-06	66	28.23
High	[H].FHNVENSGDISIRQEVLK.[N]		1.72364e-05	0.000908426	1	1	5	Q82UP8	Q82UP8 [85-102]		1	2085.07	0.01	137623984		2	1043.05	0.0006042	1.405e-06	66	30.49
High	[N].TFKQQVDSIIQSR.[H]		0.000504153	0.000908426	1	1	3	Q82UP8	Q82UP8 [24-36]		1	1549.83	0.01	8.47389e+07	872021	3	517.286	0.0006042	8.691e-05	66	33.14
High	[R].EQLRHYAEQYFYNVLAEPTYLSAVHFNTPH.[F]		0.000136358	0.000908426	1	1	2	Q82UP8	Q82UP8 [55-84]		1	3637.75	0.01	993360		4	910.199	0.0006042	1.765e-05	66	41.69
High	[T].QADALPETENLVATFR.[D]	1xGln->pyro-Glu [N-Term]	0.000431481	0.000908426	1	1	2	Q82UP8	Q82UP8 [134-149]		0	1757.87	21.528	810910	1.74574e+07	2	879.444	0.0006042	7.202e-05	66	39.07
High	[A].FAFALGADDASLTQADALPETENLVATFR.[D]	1xOxidation [F28]	5.96195e-05	0.000908426	1	1	1	Q82UP8	Q82UP8 [121-149]		0	3070.5	100		961541	3	1024.18	0.0006042	6.405e-06	65	40.34
High	[F].AFALGADDASLTQADALPETENLVATFR.[D]	1xDeamidated [N/Q]	0.000177275	0.000908426	1	1	2	Q82UP8	Q82UP8 [122-149]		0	2908.42	0.419	5.14944e+06	2.15802e+06	3	970.151	0.0006042	2.426e-05	65	39.18
High	[H].FHNVENSGDISIR.[Q]	1xOxidation [F1]	0.000769204	0.000908426	1	1	3	Q82UP8	Q82UP8 [85-97]		0	1503.72	100		422647	2	752.368	0.0006042	0.0001459	65	27.31
High	[K].QQVDSIIQSR.[H]	1xGln->pyro-Glu [N-Term]	0.00143347	0.000908426	1	1	6	Q82UP8	Q82UP8 [27-36]		0	1156.6	1.618	9.29566e+08	1.50393e+09	2	578.805	0.0006042	0.0003132	65	31.11
High	[R].DICINEPFYAGLAALH.[A]	1xCarbamidomethyl [C3]	0.00011722	0.000908426	1	1	3	Q82UP8	Q82UP8 [150-165]		0	1803.87	0.68	5.483e+06	3.72859e+06	2	902.446	0.0006042	1.461e-05	65	40.64
High	[R].HYAEQYFYNVLAEPTYLSAVHFNTPHFHNVENSGDISIR.[Q]		3.49112e-06	0.000908426	1	1	18	Q82UP8	Q82UP8 [59-97]		0	4580.17	0.489	1.7808e+08	8.70774e+07	5	916.847	0.0006042	1.999e-07	65	40.18
High	[L].AALHAFESQVPDIAAVKIDGLAK.[F]	1xOxidation [F6], F148Y	0.000400061	0.000908426	1	1	1	Q82UP8	Q82UP8 [162-184]		1	2380.29	0.01	3.69032e+06		4	595.831	0.0006042	6.565e-05	64	35.14
High	[L].TQADALPETENLVATFR.[D]	2xDeamidated [Q2; N11]	0.000207135	0.000908426	1	1	1	Q82UP8	Q82UP8 [133-149]		0	1877.91	100		81136.7	2	939.466	0.0006042	2.934e-05	64	46.8
High	[R].HYAEQYFYNVLAEPTYLSAVHFNTPHFH.[N]		1.07091e-05	0.000908426	1	1	3	Q82UP8	Q82UP8 [59-86]		0	3395.59	1.834	1.02575e+06	1.8813e+06	4	849.659	0.0006042	7.852e-07	64	41.15
High	[Y].LSAVHFNTPHFHNVENSGDISIR.[Q]		6.11447e-06	0.000908426	1	1	6	Q82UP8	Q82UP8 [75-97]		0	2591.27	0.169	7.94427e+07	1.34359e+07	3	864.436	0.0006042	3.96e-07	64	32.77
High	[R].HYAEQYFYNVLA.[E]		0.0877097	0.000908426	1	1	2	Q82UP8	Q82UP8 [59-70]		0	1517.71	0.129	8700219	1.12043e+06	2	759.362	0.0006042	0.0491	63	37.25
High	[T].PHFHNVENSGDISIR.[Q]		0.000793524	0.000908426	1	1	2	Q82UP8	Q82UP8 [83-97]		0	1721.84				2	861.425	0.0006042	0.0001518	63
High	[K].AFAFALGADDASLTQAD.[A]		0.00119992	0.000908426	1	1	2	Q82UP8	Q82UP8 [120-136]		0	1683.79	1.099	3.25434e+06	3.57731e+06	2	842.402	0.0006042	0.0002514	62	37.81
High	[S].LTQADALPETENLVATFR.[D]		6.345e-05	0.000908426	1	1	4	Q82UP8	Q82UP8 [132-149]		0	1989.03	0.357	5908403	2.10872e+06	2	995.025	0.0006042	6.895e-06	62	37.78
High	[A].ALHAFESQVPDIAAVKIDGLAK.[F]	1xOxidation [F5], F148Y	0.000340872	0.000908426	1	1	1	Q82UP8	Q82UP8 [163-184]		1	2309.25				3	770.426	0.0006042	5.401e-05	61
High	[A].LHAFESQVPDIAAVKIDGLAK.[F]	1xOxidation [F4], F148Y	0.00014067	0.000908426	1	1	2	Q82UP8	Q82UP8 [164-184]		1	2238.21				3	746.747	0.0006042	1.831e-05	61
High	[D].ALPETENLVATFR.[D]		0.000513202	0.000908426	1	1	4	Q82UP8	Q82UP8 [137-149]		0	1460.77	0.558	5.02285e+07	2.80205e+07	3	487.6	0.0006042	8.911e-05	61	35.96
High	[K].AFAFALGADDASLTQADAL.[P]		0.00367736	0.000908426	1	1	1	Q82UP8	Q82UP8 [120-138]		0	1867.91	100		7.90035e+06	2	934.461	0.0006042	0.0009892	61	40.2
High	[K].FADTPEKQAEVLAAT.[R]		0.0234784	0.000908426	1	1	1	Q82UP8	Q82UP8 [218-232]		1	1590.8	0.01	6.56093e+06		2	795.909	0.0006042	0.009585	61	31.35
High	[R].HYAEQYFYNVLAEPTYLSAVHFNTPHFHN.[V]		2.00504e-05	0.000908426	1	1	3	Q82UP8	Q82UP8 [59-87]		0	3509.63	0.468	1137730	532236	5	702.736	0.0006042	1.686e-06	61	40.66
High	[Y].AGLAALHAFESQVPDIAAVKIDGLAK.[F]	1xOxidation [F9], F148Y	0.00330554	0.000908426	1	1	2	Q82UP8	Q82UP8 [159-184]		1	2621.43	0.01	1.15836e+06		3	874.487	0.0006042	0.000867	61	37.91
High	[D].IFHSQAEWAIIEK.[F]		0.000882896	0.000908426	1	1	3	Q82UP8	Q82UP8 [205-217]		0	1571.82	0.47	4.48817e+06	2.10927e+06	3	524.615	0.0006042	0.0001728	60	34.05
High	[F].YAGLAALHAFESQVPDIAAVKIDGLAK.[F]	1xOxidation [F10], F148Y; 1xLys->AminoadipicAcid [K21]	8.39706e-05	0.000908426	1	1	1	Q82UP8	Q82UP8 [158-184]	Q82UP8 1xLys->AminoadipicAcid [K178]	1	2799.46	100		652311	3	933.83	0.0006042	9.731e-06	60	40.98
High	[K].FLDGIHENYCANLIC.[E]	2xCarbamidomethyl [C10; C15]	0.008543	0.000908426	1	1	1	Q82UP8	Q82UP8 [242-256]		0	1838.82				2	919.92	0.0006042	0.00278	60
High	[P].ETENLVATFR.[D]		0.000848259	0.000908426	1	1	1	Q82UP8	Q82UP8 [140-149]		0	1179.6	0.842	5.64495e+06	4.75048e+06	2	590.308	0.0006042	0.000165	60	32.6
High	[R].HYAEQYFYNVLAEPTY.[L]		0.00309246	0.000908426	1	1	4	Q82UP8	Q82UP8 [59-74]		0	2007.91	0.22	2.21981e+07	4.89206e+06	3	669.98	0.0006042	0.0008016	60	38.06
High	[R].HYAEQYFYNVLAEPTYLSAVHFN.[T]		3.54307e-05	0.000908426	1	1	4	Q82UP8	Q82UP8 [59-81]		0	2776.3	1.223	3.62017e+06	4.4266e+06	3	926.112	0.0006042	3.387e-06	60	41.36
High	[R].HYAEQYFYNVLAEPTYLSAVHFNTPHFHNVENSGDISIR.[Q]	1xOxidation [F]	1.35561e-05	0.000908426	1	1	6	Q82UP8	Q82UP8 [59-97]		0	4596.16	9.545	1.52653e+06	1.45701e+07	4	1149.8	0.0006042	1.046e-06	60	38.54
High	[A].DDASLTQADALPETENLVATFR.[D]		8.85743e-05	0.000908426	1	1	2	Q82UP8	Q82UP8 [128-149]		0	2377.15	10.932	220436	2.40975e+06	2	1189.09	0.0006042	1.039e-05	59	38.4
High	[E].NSGDISIR.[Q]		0.0173295	0.000908426	1	1	3	Q82UP8	Q82UP8 [90-97]		0	861.442	0.602	79164784	4.76374e+07	2	431.227	0.0006042	0.006621	59	26.02
High	[E].NSGDISIR.[Q]	1xDeamidated [N1]	0.00513032	0.000908426	1	1	2	Q82UP8	Q82UP8 [90-97]		0	862.426	0.387	8.34104e+06	3.23113e+06	2	431.719	0.0006042	0.001487	59	26.81
High	[F].YAGLAALHAFESQVPDIAAVK.[I]	1xOxidation [F10], F148Y	1.32579e-05	0.000908426	1	1	2	Q82UP8	Q82UP8 [158-178]		0	2187.14	3.706	987986	3.66124e+06	3	729.724	0.0006042	1.019e-06	59	36.98
High	[N].VLAEPTYLSAVHFNTPHFHNVENSGDISIR.[Q]		4.17689e-05	0.000908426	1	1	7	Q82UP8	Q82UP8 [68-97]		0	3364.67	2.601	1.02524e+07	2.66624e+07	4	841.929	0.0006042	4.156e-06	59	36.65
High	[P].DSYEFFSVHQTADIFHSQAEWAIIEK.[F]	1xOxidation [F], F177Y	8.18898e-07	0.000908426	1	1	6	Q82UP8	Q82UP8 [192-217]		0	3114.45	9.586	1.65568e+06	1.58706e+07	3	1038.83	0.0006042	3.389e-08	59	38.6
High	[R].HYAEQYFYNVL.[A]		0.00958558	0.000908426	1	1	2	Q82UP8	Q82UP8 [59-69]		0	1446.67	0.201	31359788	6.30782e+06	2	723.843	0.0006042	0.003194	59	37.57
High	[K].FYGMKDPDSYEFFSVH.[Q]	2xOxidation [M4; F12], F177Y	0.00211029	0.000908426	1	1	1	Q82UP8	Q82UP8 [185-200]		1	2000.84	0.01	1689336		3	667.622	0.0006042	0.0005028	58	33.56
High	[K].NLIDEEHGEK.[N]	1xDeamidated [N1]	0.0030651	0.000908426	1	1	1	Q82UP8	Q82UP8 [103-112]		0	1184.54	20.091	363169	7.29632e+06	2	592.78	0.0006042	0.0007898	58	26.71
High	[K].QAEVLAATR.[R]		0.00550782	0.000908426	1	1	5	Q82UP8	Q82UP8 [225-233]		0	958.532	3.582	680354368	2.43678e+09	2	479.773	0.0006042	0.001621	58	26.1
High	[M].ATNTFKQQVDSIIQSR.[H]	1xDeamidated [Q8]	0.00423886	0.000908426	1	1	1	Q82UP8	Q82UP8 [21-36]		1	1836.95	0.028	4791969	136035	3	612.991	0.0006042	0.001175	58	35.79
High	[R].EQLRHYAEQYFYNVLAEPTYLSAVH.[F]		0.000133359	0.000908426	1	1	3	Q82UP8	Q82UP8 [55-79]		1	3041.48	0.086	1.39354e+06	119447	3	1014.5	0.0006042	1.712e-05	58	39.87
High	[V].LAEPTYLSAVHFNTPHFHNVENSGDISIR.[Q]		0.00031186	0.000908426	1	1	4	Q82UP8	Q82UP8 [69-97]		0	3265.6	1.66	3.80123e+06	6.30982e+06	5	653.93	0.0006042	4.851e-05	58	35.88
High	[E].KQAEVLAATR.[R]		0.00984362	0.000908426	1	1	1	Q82UP8	Q82UP8 [224-233]		1	1086.63	0.473	295064	139548	2	543.821	0.0006042	0.003297	57	24.51
High	[H].PFYIAWTEGK.[L]		0.00240057	0.000908426	1	1	1	Q82UP8	Q82UP8 [42-51]		0	1211.61	0.122	1.44156e+06	176352	2	606.311	0.0006042	0.0005862	57	36.12
High	[L].AEPTYLSAVHFNTPHFHNVENSGDISIR.[Q]		3.65512e-05	0.000908426	1	1	8	Q82UP8	Q82UP8 [70-97]		0	3152.52	3.21	2.64613e+07	8.49307e+07	3	1051.52	0.0006042	3.523e-06	57	34.89
High	[R].HYAEQYFYNVLAEPTYLS.[A]		0.00175092	0.000908426	1	1	5	Q82UP8	Q82UP8 [59-76]		0	2208.03	0.163	1.5598e+07	2.54545e+06	3	736.686	0.0006042	0.0004001	57	39.17
High	[F].HNVENSGDISIR.[Q]		6.9353e-05	0.000908426	1	1	3	Q82UP8	Q82UP8 [86-97]		0	1340.66	7.358	28781034	2.11779e+08	2	670.836	0.0006042	7.701e-06	56	26.44
High	[M].GSSHHHHHHSSGLVPR.[G]	1xAcetyl [N-Term]	0.00016881	0.000908426	1	3	2	Q82UP8	Q82UP8 [2-17]	Q82UP8 1xAcetyl [N-Term]	0	1810.86	100		2.80976e+06	4	453.473	0.0006042	2.288e-05	56	24.62
High	[Q].AEVLAATR.[R]		0.0185956	0.000908426	1	1	2	Q82UP8	Q82UP8 [226-233]		0	830.473	14.879	3.16332e+06	4.70669e+07	2	415.743	0.0006042	0.007196	56	25.35
High	[S].QAEWAIIEK.[F]		0.0145901	0.000908426	1	1	2	Q82UP8	Q82UP8 [209-217]		0	1087.58	3.254	5382546	1.75128e+07	2	544.296	0.0006042	0.005362	56	33.25
High	[V].HFNTPHFHNVENSGDISIR.[Q]		7.14445e-06	0.000908426	1	1	4	Q82UP8	Q82UP8 [79-97]		0	2221.05	1.362	1.36254e+07	1.85572e+07	3	741.027	0.0006042	4.781e-07	56	30.3
High	[A].ALHAFESQVPDIAAVK.[I]	1xOxidation [F5], F148Y	4.42553e-05	0.000908426	1	1	3	Q82UP8	Q82UP8 [163-178]		0	1711.9	0.092	1.53119e+07	1.41517e+06	2	856.46	0.0006042	4.445e-06	55	31.78
High	[K].FADTPEKQAEVLAA.[T]		0.0688955	0.000908426	1	1	1	Q82UP8	Q82UP8 [218-231]		1	1489.75				2	745.385	0.0006042	0.03638	55
High	[K].QQVDSIIQSR.[H]		0.000906768	0.000908426	1	1	11	Q82UP8	Q82UP8 [27-36]		0	1173.62	1.46	2.44399e+09	3.56901e+09	2	587.319	0.0006042	0.0001787	55	28.32
High	[Q].HPFYIAWTEGK.[L]		0.000323156	0.000908426	1	1	3	Q82UP8	Q82UP8 [41-51]		0	1348.67	0.304	12375276	3.75666e+06	2	674.841	0.0006042	5.067e-05	55	34.64
High	[R].HLLQHPFYIAWTEGKLTR.[E]		2.30147e-05	0.000908426	1	1	4	Q82UP8	Q82UP8 [37-54]		1	2210.19	0.01	3.17203e+06		3	737.405	0.0006042	2.005e-06	55	37.49
High	[S].AVHFNTPHFHNVENSGDISIR.[Q]		3.2415e-05	0.000908426	1	1	6	Q82UP8	Q82UP8 [77-97]		0	2391.16	0.639	4.98138e+07	3.18187e+07	3	797.729	0.0006042	3.032e-06	55	31.69
High	[D].TPEKQAEVLAATR.[R]		0.00229622	0.000908426	1	1	2	Q82UP8	Q82UP8 [221-233]		1	1413.77	0.01	1.86329e+06		3	471.931	0.0006042	0.0005548	54	27.67
High	[F].YNVLAEPTYLSAVHFNTPHFHNVENSGDISIR.[Q]		7.82025e-05	0.000908426	1	1	4	Q82UP8	Q82UP8 [66-97]		0	3641.78	100		2.8687e+06	5	729.166	0.0006042	8.932e-06	54	37.46
High	[K].NHPALWKAFAFALGADDASLTQADALPETENLVATFR.[D]		0.000293034	0.000908426	1	1	1	Q82UP8	Q82UP8 [113-149]		1	3971.99	100		3.79102e+06	4	993.76	0.0006042	4.496e-05	54	44.17
High	[T].YLSAVHFNTPHFHNVENSGDISIR.[Q]		0.000107243	0.000908426	1	1	4	Q82UP8	Q82UP8 [74-97]		0	2754.34	100		1.14748e+07	4	689.344	0.0006042	1.311e-05	54	33.5
High	[R].QEVLKNLIDEEHGEK.[N]		0.00107847	0.000908426	1	1	2	Q82UP8	Q82UP8 [98-112]		1	1780.91	1.966	5376434	1.0572e+07	3	594.311	0.0006042	0.0002204	53	31.01
High	[A].DIFHSQAEWAIIEK.[F]		0.000473721	0.000908426	1	1	1	Q82UP8	Q82UP8 [204-217]		0	1686.85	100		2.28546e+06	3	562.958	0.0006042	8.089e-05	52	37.02
High	[A].LHAFESQVPDIAAVK.[I]	1xOxidation [F4], F148Y	0.00850524	0.000908426	1	1	1	Q82UP8	Q82UP8 [164-178]		0	1640.86	0.01	10661621		3	547.629	0.0006042	0.002764	52	30.95
High	[A].VHFNTPHFHNVENSGDISIR.[Q]		5.14804e-05	0.000908426	1	1	8	Q82UP8	Q82UP8 [78-97]		0	2320.12	0.521	96170054	5.0062e+07	3	774.05	0.0006042	5.351e-06	52	31.47
High	[F].FSVHQTADIFHSQAEWAIIEK.[F]		2.35323e-05	0.000908426	1	1	3	Q82UP8	Q82UP8 [197-217]		0	2457.22	1.761	3.16878e+06	5.58113e+06	4	615.064	0.0006042	2.053e-06	52	37.46
High	[L].SAVHFNTPHFHNVENSGDISIR.[Q]		3.82137e-05	0.000908426	1	1	7	Q82UP8	Q82UP8 [76-97]		0	2478.19	12.597	7.52389e+06	9.47779e+07	3	826.74	0.0006042	3.719e-06	52	31.67
High	[R].HYAEQYFYNVLAEPTYL.[S]		0.00323293	0.000908426	1	1	2	Q82UP8	Q82UP8 [59-75]		0	2121	1.907	2.73818e+06	5.22167e+06	2	1061.01	0.0006042	0.0008447	52	40.64
High	[R].HYAEQYFYNVLAEPTYLSAVHF.[N]	1xOxidation [F]	0.000293034	0.000908426	1	1	2	Q82UP8	Q82UP8 [59-80]		0	2678.26	4.714	169238	797826	3	893.43	0.0006042	4.478e-05	52	41.01
High	[Y].AEQYFYNVLAEPTYLSAVHFNTPHFHNVENSGDISIR.[Q]		8.81812e-05	0.000908426	1	1	4	Q82UP8	Q82UP8 [61-97]		0	4280.05	0.01	1.91491e+06		5	856.822	0.0006042	1.035e-05	52	40.12
High	[F].HNVENSGDISIRQEVLK.[N]		0.000243104	0.000908426	1	1	2	Q82UP8	Q82UP8 [86-102]		1	1938	0.01	5.35047e+07		3	646.677	0.0006042	3.57e-05	51	29.06
High	[K].AFAFALGADDASLTQADALPETENLVA.[T]		0.0196912	0.000908426	1	1	1	Q82UP8	Q82UP8 [120-146]		0	2721.33	1.122	2.36924e+06	2.65893e+06	3	907.785	0.0006042	0.007747	51	40.72
High	[K].FADTPEKQ.[A]		0.0128926	0.000908426	1	1	1	Q82UP8	Q82UP8 [218-225]		1	935.447	0.384	1.59632e+06	612533	2	468.23	0.0006042	0.004612	51	23.64
High	[K].FLDGIHENYCANLI.[C]	1xCarbamidomethyl [C10]	0.0715881	0.000908426	1	1	2	Q82UP8	Q82UP8 [242-255]		0	1678.79	6.364	601088	3.82549e+06	2	839.903	0.0006042	0.03805	51	36.78
High	[K].NLIDEEHGEKN.[H]		0.00056094	0.000908426	1	1	4	Q82UP8	Q82UP8 [103-113]		1	1297.6	1.166	26937952	3.14055e+07	2	649.308	0.0006042	9.927e-05	51	25.35
High	[Q].VDSIIQSR.[H]		0.0149817	0.000908426	1	1	4	Q82UP8	Q82UP8 [29-36]		0	917.505	3.623	9.5241e+06	3.4509e+07	2	459.26	0.0006042	0.005533	51	27.08
High	[E].NSGDISIRQEVLK.[N]	1xDeamidated [N1]	0.000965011	0.000908426	1	1	2	Q82UP8	Q82UP8 [90-102]		1	1459.78	0.01	29928012		2	730.396	0.0006042	0.0001928	50	30.26
High	[F].ESQVPDIAAVK.[I]		0.00548343	0.000908426	1	1	3	Q82UP8	Q82UP8 [168-178]		0	1156.62	4.878	4.4378e+06	2.16461e+07	2	578.818	0.0006042	0.00161	50	29.67
High	[R].HLLQHPFYIAWTE.[G]		0.00988729	0.000908426	1	1	2	Q82UP8	Q82UP8 [37-49]		0	1654.84	0.01	16908723	34693.5	2	827.928	0.0006042	0.003327	50	38.19
High	[H].HSSGLVPR.[G]		0.0457896	0.000908426	1	3	1	Q82UP8	Q82UP8 [10-17]		0	852.469	6.434	12409298	7.98466e+07	2	426.741	0.0006042	0.02186	49	24.41
High	[K].DPDSYEFFSVHQTADIFHSQAE.[W]	1xOxidation [F], F177Y	0.0011946	0.000908426	1	1	2	Q82UP8	Q82UP8 [190-211]		0	2586.11	100		836318	3	862.713	0.0006042	0.0002507	49	35.84
High	[K].FYGMKDPDSYEFF.[S]	1xOxidation [F12], F177Y	0.0061266	0.000908426	1	1	1	Q82UP8	Q82UP8 [185-197]		1	1661.68	0.01	11697569		2	831.35	0.0006042	0.001852	49	36.7
High	[N].SGDISIRQEVLK.[N]		0.00217697	0.000908426	1	1	2	Q82UP8	Q82UP8 [91-102]		1	1344.75	0.01	43825012		2	672.882	0.0006042	0.0005219	49	29.12
High	[Q].QVDSIIQSR.[H]		0.0346668	0.000908426	1	1	2	Q82UP8	Q82UP8 [28-36]		0	1045.56	0.79	52532276	4.1517e+07	2	523.289	0.0006042	0.01551	49	27.95
High	[R].DICINEPFYAGLAALHAFE.[S]	1xCarbamidomethyl [C3]; 1xOxidation [F18]	0.00038096	0.000908426	1	1	4	Q82UP8	Q82UP8 [150-168]		0	2167.02	0.424	2.858e+06	1.2114e+06	2	1084.02	0.0006042	6.188e-05	49	42.9
High	[V].HQTADIFHSQAEWAIIEK.[F]		5.01247e-05	0.000908426	1	1	2	Q82UP8	Q82UP8 [200-217]		0	2124.05	100		2.95939e+06	3	708.693	0.0006042	5.176e-06	49	35.67
High	[Y].FYNVLAEPTYLSAVHFNTPHFHNVENSGDISIR.[Q]		0.000105822	0.000908426	1	1	3	Q82UP8	Q82UP8 [65-97]		0	3788.85	0.01	1.34604e+06		5	758.58	0.0006042	1.289e-05	49	38.79
High	[D].GIHENYCANLICEEK.[T]	2xCarbamidomethyl [C7; C12]	0.003549	0.000908426	1	1	1	Q82UP8	Q82UP8 [245-259]		0	1849.82	100		2.2655e+06	3	617.282	0.0006042	0.0009496	48	29.77
High	[H].NVENSGDISIR.[Q]		0.00565641	0.000908426	1	1	3	Q82UP8	Q82UP8 [87-97]		0	1203.6	10.067	19315350	1.94447e+08	2	602.306	0.0006042	0.001679	48	27.62
High	[K].QAEVLAATR.[R]	1xGln->pyro-Glu [N-Term]	0.00690592	0.000908426	1	1	5	Q82UP8	Q82UP8 [225-233]		0	941.505	3.406	286170816	9.74759e+08	2	471.259	0.0006042	0.002143	48	30.33
High	[K].QAEVLAATRR.[A]	1xGln->pyro-Glu [N-Term]	0.0469948	0.000908426	1	1	1	Q82UP8	Q82UP8 [225-234]		1	1097.61	0.01	360066336		2	549.31	0.0006042	0.02259	48	29.18
High	[L].SAVHFNTPHFHNVENSGDISIR.[Q]	2xOxidation [F5; F10]	0.00159487	0.000908426	1	1	1	Q82UP8	Q82UP8 [76-97]		0	2510.18	100		1.09832e+06	4	628.304	0.0006042	0.0003564	48	32.14
High	[N].LIDEEHGEK.[N]		0.00302452	0.000908426	1	1	3	Q82UP8	Q82UP8 [104-112]		0	1069.52	41.094	205966	8.46392e+06	2	535.265	0.0006042	0.0007804	48	25.45
High	[R].DICINEPFYAGLAALHAF.[E]	1xCarbamidomethyl [C3]; 1xOxidation [F18]	0.000664215	0.000908426	1	1	2	Q82UP8	Q82UP8 [150-167]		0	2037.97	11.739	575003	6.74994e+06	3	680	0.0006042	0.000122	48	42.79
High	[S].QVPDIAAVK.[I]		0.0611219	0.000908426	1	1	1	Q82UP8	Q82UP8 [170-178]		0	940.546				2	470.779	0.0006042	0.03132	48
High	[K].DPDSYEFFSVHQTADIFH.[S]	1xOxidation [F7], F177Y	2.58363e-05	0.000908426	1	1	3	Q82UP8	Q82UP8 [190-207]		0	2170.94	7.792	3.36646e+06	2.62326e+07	3	724.323	0.0006042	2.309e-06	47	36.22
High	[L].QHPFYIAWTEGK.[L]	1xGln->pyro-Glu [N-Term]	0.00104078	0.000908426	1	1	1	Q82UP8	Q82UP8 [40-51]		0	1459.7	0.01	2.22552e+06		2	730.359	0.0006042	0.0002108	47	37.39
High	[N].YCANLICEEK.[T]	2xCarbamidomethyl [C2; C7]	0.00295808	0.000908426	1	1	2	Q82UP8	Q82UP8 [250-259]		0	1299.57	2.797	4.23227e+06	1.18379e+07	2	650.293	0.0006042	0.0007564	47	29.03
High	[Q].QVDSIIQSR.[H]	1xGln->pyro-Glu [N-Term]	0.0320466	0.000908426	1	1	2	Q82UP8	Q82UP8 [28-36]		0	1028.54	0.819	12494557	1.02374e+07	2	514.775	0.0006042	0.01408	47	31.62
High	[R].HLLQHPFYIAWTEGK.[L]		2.71318e-05	0.000908426	1	1	18	Q82UP8	Q82UP8 [37-51]		0	1839.95	0.024	1.02024e+09	2.41934e+07	3	613.993	0.0006042	2.44e-06	47	35.93
High	[S].QAEWAIIEK.[F]	1xGln->pyro-Glu [N-Term]	0.0106599	0.000908426	1	1	2	Q82UP8	Q82UP8 [209-217]		0	1070.55	1.68	1.78198e+06	2.99387e+06	2	535.783	0.0006042	0.003642	47	36.3
High	[A].VHFNTPHFHNVENSGDISIRQEVLK.[N]		4.1399e-05	0.000908426	1	1	3	Q82UP8	Q82UP8 [78-102]		1	2917.47	0.01	1.53872e+07		3	973.168	0.0006042	4.107e-06	46	32.85
High	[K].FYGMKDPDSYEFFSVHQTADIFH.[S]	1xOxidation [F12], F177Y	3.15614e-05	0.000908426	1	1	2	Q82UP8	Q82UP8 [185-207]		1	2797.22	0.01	1.17004e+07		3	933.086	0.0006042	2.945e-06	46	37.49
High	[Q].VPDIAAVK.[I]		0.0094591	0.000908426	1	1	1	Q82UP8	Q82UP8 [171-178]		0	812.488	0.632	2.62157e+06	1.65727e+06	2	406.75	0.0006042	0.003144	46	28.48
High	[R].HYAEQYFYNVLAEPTYLSAVHFNTPHFHNVENSGDISIR.[Q]	1xDeamidated [N23]; 2xOxidation [F22; F]	0.000286589	0.000908426	1	1	2	Q82UP8	Q82UP8 [59-97]		0	4613.14	10.797	639380	6.90329e+06	5	923.443	0.0006042	4.365e-05	46	40.69
High	[T].FKQQVDSIIQSR.[H]		0.109409	0.000908426	1	1	1	Q82UP8	Q82UP8 [25-36]		1	1448.79	0.01	5.90785e+06		3	483.603	0.0006042	0.06441	46	29.06
High	[F].AFALGADDASLTQADALPETENLVATFR.[D]	1xOxidation [F]	0.0019394	0.000908426	1	1	2	Q82UP8	Q82UP8 [122-149]		0	2923.43				3	975.155	0.0006042	0.0004523	45
High	[K].FADTPEKQAE.[V]		0.0031479	0.000908426	1	1	1	Q82UP8	Q82UP8 [218-227]		1	1135.53	0.01	3.44254e+06		2	568.271	0.0006042	0.0008179	45	23.87
High	[L].LQHPFYIAWTEGK.[L]		0.00163798	0.000908426	1	1	2	Q82UP8	Q82UP8 [39-51]		0	1589.81	0.01	16508602		2	795.413	0.0006042	0.0003674	45	35.63
High	[Q].AEWAIIEK.[F]		0.0155202	0.000908426	1	1	2	Q82UP8	Q82UP8 [210-217]		0	959.52	0.912	30954046	2.82295e+07	2	480.266	0.0006042	0.005787	45	33.12
High	[T].ENLVATFR.[D]		0.0210349	0.000908426	1	1	2	Q82UP8	Q82UP8 [142-149]		0	949.51	6.832	551326	3.76649e+06	2	475.262	0.0006042	0.008397	45	31.84
High	[Y].CANLICEEK.[T]	2xCarbamidomethyl [C1; C6]	0.00121064	0.000908426	1	1	2	Q82UP8	Q82UP8 [251-259]		0	1136.51	6.669	968804	6.4611e+06	2	568.762	0.0006042	0.0002544	45	27.18
High	[H].FNTPHFHNVENSGDISIRQEVLK.[N]		2.56849e-06	0.000908426	1	1	3	Q82UP8	Q82UP8 [80-102]		1	2681.34	0.01	121975015		3	894.458	0.0006042	1.366e-07	44	32.64
High	[H].HHHHSSGLVPR.[G]		0.0057322	0.000908426	1	3	1	Q82UP8	Q82UP8 [7-17]		0	1263.65	100		280506	3	421.889	0.0006042	0.001707	44	23.19
High	[K].DPDSYEFFSVHQTA.[D]	1xOxidation [F7], F177Y	0.000439225	0.000908426	1	1	1	Q82UP8	Q82UP8 [190-203]		0	1658.7	100		1.14696e+06	2	829.858	0.0006042	7.362e-05	44	32.34
High	[K].DPDSYEFFSVHQTADIF.[H]	1xOxidation [F7], F177Y	0.00041088	0.000908426	1	1	2	Q82UP8	Q82UP8 [190-206]		0	2033.88	100		1.47512e+07	2	1017.45	0.0006042	6.799e-05	44	38.14
High	[K].FADTPEKQAEVLA.[A]		0.0855226	0.000908426	1	1	1	Q82UP8	Q82UP8 [218-230]		1	1418.72	0.01	23859576		2	709.866	0.0006042	0.04746	44	30.26
High	[K].FYGMKDPDSYEF.[F]	2xOxidation [M4; F12]	0.10806	0.000908426	1	1	1	Q82UP8	Q82UP8 [185-196]		1	1530.61				2	765.812	0.0006042	0.0634	44
High	[L].GADDASLTQADALPETENLVATFR.[D]	1xDeamidated [N18]	0.00553231	0.000908426	1	1	1	Q82UP8	Q82UP8 [126-149]		0	2506.19	4.435	235652	1.04513e+06	3	836.074	0.0006042	0.001627	44	36.78
High	[L].QHPFYIAWTEGK.[L]		0.00497339	0.000908426	1	1	2	Q82UP8	Q82UP8 [40-51]		0	1476.73	0.01	8208634		2	738.873	0.0006042	0.001435	44	34.92
High	[S].VHQTADIFHSQAEWAIIEK.[F]		0.00099552	0.000908426	1	1	3	Q82UP8	Q82UP8 [199-217]		0	2223.12	0.155	5186054	806293	4	556.539	0.0006042	0.0001998	44	35.78
High	[Y].GMKDPDSYEFFSVHQTADIFHSQAEWAIIEK.[F]	1xDeamidated [Q23]; 1xOxidation [M2]; 1xLys->AminoadipicAcid [K3]; 1xTyr->Gly [Y8]	0.0337709	0.000908426	1	1	1	Q82UP8	Q82UP8 [187-217]	Q82UP8 1xLys->AminoadipicAcid [K189]	1	3552.59				3	1184.86	0.0006042	0.01505	44
High	[C].ANLICEEK.[T]	1xCarbamidomethyl [C5]	0.00802919	0.000908426	1	1	1	Q82UP8	Q82UP8 [252-259]		0	976.477	3.817	1115807	4.25876e+06	2	488.746	0.0006042	0.002578	43	26.65
High	[E].SQVPDIAAVK.[I]		0.0218842	0.000908426	1	1	2	Q82UP8	Q82UP8 [169-178]		0	1027.58	4.521	10303794	4.65838e+07	2	514.296	0.0006042	0.0088	43	29.43
High	[K].FLDGIHENYCAN.[L]	1xCarbamidomethyl [C10]	0.0277377	0.000908426	1	1	3	Q82UP8	Q82UP8 [242-253]		0	1452.62	19.513	39735732	7.75345e+08	2	726.819	0.0006042	0.01177	43	30.9
High	[K].FYGMKDPDSYEFFSVHQTADIFHSQ.[A]	1xOxidation [F12]	3.1143e-05	0.000908426	1	1	2	Q82UP8	Q82UP8 [185-209]		1	3012.31	0.01	1.0475e+07		3	1004.78	0.0006042	2.896e-06	43	37.1
High	[K].NLIDEEHGEK.[N]		0.00384435	0.000908426	1	1	4	Q82UP8	Q82UP8 [103-112]		0	1183.56	9.384	52324924	4.91032e+08	2	592.287	0.0006042	0.001047	43	25.5
High	[Q].YFYNVLAEPTYLSAVHFNTPHFHNVENSGDISIR.[Q]	1xDeamidated [N18]	0.000804181	0.000908426	1	1	1	Q82UP8	Q82UP8 [64-97]		0	3952.89	0.02	41871432	856619	4	988.981	0.0006042	0.0001545	43	44.11
High	[R].DICINEPFYAGLAALHAFESQVPDIAAVKIDGLAK.[F]	1xCarbamidomethyl [C3]; 1xOxidation [F]	8.13965e-05	0.000908426	1	1	2	Q82UP8	Q82UP8 [150-184]		1	3772.93	0.012	9.29786e+06	112298	4	943.993	0.0006042	9.353e-06	43	45.02
High	[R].EQLRHYAEQYFYNVLAEPTY.[L]		0.00163071	0.000908426	1	1	2	Q82UP8	Q82UP8 [55-74]		1	2534.2	0.01	4.44503e+06		3	845.409	0.0006042	0.0003659	43	38.3
High	[T].PEKQAEVLAATRR.[A]		0.00248744	0.000908426	1	1	1	Q82UP8	Q82UP8 [222-234]		2	1468.82				2	734.919	0.0006042	0.0006139	43
High	[E].EKTAATLH.[-]	C-terminus	0.0386565	0.000908426	1	1	1	Q82UP8	Q82UP8 [258-265]		1	870.468	0.01	754356		2	435.741	0.0006042	0.01779	42	22.8
High	[H].FNTPHFHNVENSGDISIRQEVLK.[N]	1xDeamidated [N]	0.000122552	0.000908426	1	1	2	Q82UP8	Q82UP8 [80-102]		1	2682.33				4	671.342	0.0006042	1.545e-05	42
High	[K].DPDSYEFFSVHQTADIFHSQAEWAIIEK.[F]	3xOxidation [F7; F8; F17]	0.00113253	0.000908426	1	1	9	Q82UP8	Q82UP8 [190-217]		0	3358.52	9.132	8.68053e+06	7.92672e+07	3	1120.18	0.0006042	0.0002347	42	39.68
High	[H].QTADIFHSQAEWAIIEK.[F]	1xGln->pyro-Glu [N-Term]; 1xOxidation [F6]	0.000160036	0.000908426	1	1	2	Q82UP8	Q82UP8 [201-217]		0	1985.96	100		1.95254e+06	2	993.49	0.0006042	2.141e-05	41	38.26
High	[I].DEEHGEKNHPALWK.[A]		0.000729233	0.000908426	1	1	3	Q82UP8	Q82UP8 [106-119]		1	1689.8	0.01	30655029		2	845.409	0.0006042	0.0001368	41	29.65
High	[K].FYGMKDPDSYEFFS.[V]	2xOxidation [M4; F12]	0.167197	0.00540748	1	1	1	Q82UP8	Q82UP8 [185-198]		1	1764.71	0.01	1357057		2	882.864	0.002899	0.1095	41	33.44
High	[R].DICINEPFYAGLAALHAFES.[Q]	1xCarbamidomethyl [C3]; 1xOxidation [F18]	0.000497472	0.000908426	1	1	2	Q82UP8	Q82UP8 [150-169]		0	2254.05	0.01	934736		2	1127.53	0.0006042	8.574e-05	41	42.77
High	[A].EWAIIEK.[F]		0.116388	0.000908426	1	1	1	Q82UP8	Q82UP8 [211-217]		0	888.483	0.355	24483008	8.70259e+06	2	444.748	0.0006042	0.06955	40	32.87
High	[E].NLVATFR.[D]		0.134252	0.00207284	1	1	1	Q82UP8	Q82UP8 [143-149]		0	820.468	1.368	30619328	4.19006e+07	2	410.74	0.001191	0.08316	40	30.58
High	[H].AFESQVPDIAAVKIDGLAK.[F]	1xOxidation [F2]	0.000952224	0.000908426	1	1	1	Q82UP8	Q82UP8 [166-184]		1	1988.07	0.072	4035530	289631	3	663.365	0.0006042	0.0001895	40	35.3
High	[H].LLQHPFYIAWTEGK.[L]		0.00241126	0.000908426	1	1	1	Q82UP8	Q82UP8 [38-51]		0	1702.9	0.01	3.20981e+06		3	568.307	0.0006042	0.0005917	40	37.51
High	[H].NVENSGDISIR.[Q]	1xDeamidated [N1]	0.0264321	0.000908426	1	1	1	Q82UP8	Q82UP8 [87-97]		0	1204.58				2	602.798	0.0006042	0.01109	40
High	[H].YAEQYFYNVLAEPTYLSAVHFNTPHFHNVENSGDISIR.[Q]		1.05203e-05	0.000908426	1	1	1	Q82UP8	Q82UP8 [60-97]		0	4443.11	100		1.25646e+06	5	889.434	0.0006042	7.697e-07	40	40.88
High	[K].FADTPEKQAEVL.[A]		0.0156578	0.000908426	1	1	1	Q82UP8	Q82UP8 [218-229]		1	1347.68	0.01	11746471		2	674.347	0.0006042	0.005852	40	30.5
High	[R].HYAEQYFYNVLAEPTYLSAVHFNTPHFHNVEN.[S]	1xDeamidated [N9]	7.44684e-05	0.000908426	1	1	1	Q82UP8	Q82UP8 [59-90]		0	3852.77	100		111197	5	771.368	0.0006042	8.421e-06	40	39.53
High	[W].KAFAFALGADDASLTQADALPETENLVATFR.[D]	2xOxidation [F3; F5]; 1xLys->AminoadipicAcid [K1]	0.00281699	0.000908426	1	1	3	Q82UP8	Q82UP8 [119-149]	Q82UP8 1xLys->AminoadipicAcid [K119]	1	3300.59	0.12	3.3211e+06	396991	3	1100.87	0.0006042	0.0007123	40	43.18
High	[F].ADTPEKQAEVLAATRR.[A]		0.0169517	0.000908426	1	1	2	Q82UP8	Q82UP8 [219-234]		2	1755.93	0.01	17011846		4	439.742	0.0006042	0.006432	39	28.6
High	[F].NTPHFHNVENSGDISIRQEVLK.[N]		1.88399e-05	0.000908426	1	1	2	Q82UP8	Q82UP8 [81-102]		1	2534.27	0.01	7.50207e+07		3	845.435	0.0006042	1.57e-06	39	30.52
High	[H].AFESQVPDIAAVK.[I]	1xOxidation [F2]	0.00332025	0.000908426	1	1	1	Q82UP8	Q82UP8 [166-178]		0	1390.72	0.073	25177052	1.83657e+06	2	695.868	0.0006042	0.0008729	39	31.13
High	[K].AFAFALGADDA.[S]		0.0172533	0.000908426	1	1	1	Q82UP8	Q82UP8 [120-130]		0	1068.5	5.466	182096	995420	2	534.757	0.0006042	0.006566	39	37.26
High	[K].DPDSYEFFSVHQTADIFHSQ.[A]	1xOxidation [F7]	0.000205301	0.000908426	1	1	1	Q82UP8	Q82UP8 [190-209]		0	2386.03	1.97	1.59811e+06	3.14851e+06	3	796.019	0.0006042	2.909e-05	39	35.84
High	[K].DPDSYEFFSVHQTADIFHSQAEWAIIEK.[F]	1xDeamidated [Q12]; 3xOxidation [F7; F8; F17]	0.00127132	0.000908426	1	1	1	Q82UP8	Q82UP8 [190-217]		0	3359.5				3	1120.51	0.0006042	0.0002692	39
High	[K].FYGMKDPDSYEFFS.[V]	1xOxidation [F12]	0.193016	0.00649829	1	1	1	Q82UP8	Q82UP8 [185-198]		1	1748.71	0.01	9985460		2	874.866	0.003454	0.1313	39	35.05
High	[Q].LRHYAEQYFYNVLAEPTYLSAVHFNTPHFHNVENSGDISIR.[Q]	2xDeamidated [Q7; N11]; 1xOxidation [F9]; 2xTyr->Gly [Y4; Y]	0.00295808	0.000908426	1	1	2	Q82UP8	Q82UP8 [57-97]		1	4655.23				5	931.847	0.0006042	0.0007583	39
High	[R].DICINEPFYAGLAALHAFESQVPDIAAVKIDGLAK.[F]	1xCarbamidomethyl [C3]; 1xOxidation [F]; 1xLys->AminoadipicAcid [K29]	0.000113627	0.000908426	1	1	2	Q82UP8	Q82UP8 [150-184]	Q82UP8 1xLys->AminoadipicAcid [K178]	1	3787.89	32.309	99960.4	3.22961e+06	3	1263.31	0.0006042	1.411e-05	39	47.36
High	[R].HYAEQYFYNVLAEPTYLSAVHFNT.[P]		0.00237933	0.000908426	1	1	1	Q82UP8	Q82UP8 [59-82]		0	2877.35				3	959.793	0.0006042	0.0005822	39
High	[R].HYAEQYFYNVLAEPTYLSAVHFNTPHFHNVENSGDISIR.[Q]	1xDeamidated [N]	0.000142559	0.000908426	1	1	3	Q82UP8	Q82UP8 [59-97]		0	4581.15				5	917.045	0.0006042	1.86e-05	39
High	[S].MATNTFK.[Q]		0.102814	0.000908426	1	1	2	Q82UP8	Q82UP8 [20-26]		0	812.397	0.069	569754560	3.90886e+07	2	406.705	0.0006042	0.05975	39	25.19
High	[S].MATNTFK.[Q]	1xDeamidated [N4]	0.120272	0.000908426	1	1	1	Q82UP8	Q82UP8 [20-26]		0	813.381	0.083	5.14431e+06	427225	2	407.197	0.0006042	0.07252	39	26.02
High	[D].PDSYEFFSVHQTADIFHSQAEWAIIEK.[F]	1xOxidation [F6]	0.000261034	0.000908426	1	1	1	Q82UP8	Q82UP8 [191-217]		0	3211.5	0.01	2.42337e+06		4	803.634	0.0006042	3.894e-05	38	38.64
High	[K].FADTPEK.[Q]		0.0219807	0.000908426	1	1	4	Q82UP8	Q82UP8 [218-224]		0	807.388	1.161	4.74915e+08	5.5144e+08	2	404.201	0.0006042	0.008883	38	23.68
High	[K].FYGMKDPDSYEFF.[S]	2xOxidation [M4; F12]	0.0918555	0.000908426	1	1	1	Q82UP8	Q82UP8 [185-197]		1	1677.68	0.01	2.85418e+06		2	839.347	0.0006042	0.0519	38	34.81
High	[L].DGIHENYCANLICEEK.[T]	2xCarbamidomethyl [C8; C13]; 1xDeamidated [N10]	0.0144618	0.000908426	1	1	1	Q82UP8	Q82UP8 [244-259]		0	1965.83				3	655.953	0.0006042	0.00531	38
High	[R].HYAEQYFYN.[V]		0.0855226	0.000908426	1	1	2	Q82UP8	Q82UP8 [59-67]		0	1234.52	1.176	10164144	1.1956e+07	2	617.765	0.0006042	0.04758	38	30.31
High	[R].HYAEQYFYNVLAEPT.[Y]		0.064345	0.000908426	1	1	1	Q82UP8	Q82UP8 [59-73]		0	1844.85	0.01	1.19325e+06		2	922.934	0.0006042	0.03335	38	37.01
High	[R].QEVLKNLIDEEHGEKNHPALWK.[A]	1xGln->pyro-Glu [N-Term]	0.00105476	0.000908426	1	1	2	Q82UP8	Q82UP8 [98-119]		2	2610.33	0.01	5.51867e+06		4	653.342	0.0006042	0.0002151	38	37.63
High	[K].DPDSYEFFSV.[H]	1xOxidation [F7]	0.156343	0.0043464	1	1	1	Q82UP8	Q82UP8 [190-199]		0	1221.49	100		1.27393e+06	2	611.255	0.002349	0.1008	37	36.14
High	[K].FLDGIHENYCANL.[I]	1xCarbamidomethyl [C10]	0.0100195	0.000908426	1	1	2	Q82UP8	Q82UP8 [242-254]		0	1565.71	1.866	41051496	7.65918e+07	2	783.361	0.0006042	0.003385	37	34.34
High	[P].TYLSAVHFNTPHFHNVENSGDISIR.[Q]		0.00337977	0.000908426	1	1	3	Q82UP8	Q82UP8 [73-97]		0	2855.39				4	714.606	0.0006042	0.0008922	37
High	[Y].LSAVHFNTPHFHNVENSGDISIRQEVLK.[N]		0.000583847	0.000908426	1	1	3	Q82UP8	Q82UP8 [75-102]		1	3188.62	0.01	4.9582e+07	35569.1	5	638.535	0.0006042	0.0001043	37	33.7
High	[E].PTYLSAVHFNTPHFHNVENSGDISIR.[Q]	1xDeamidated [N10]	0.00728326	0.000908426	1	1	1	Q82UP8	Q82UP8 [72-97]		0	2953.42				2	1477.22	0.0006042	0.002279	36
High	[F].NTPHFHNVENSGDISIR.[Q]	1xOxidation [F5]	0.00405476	0.000908426	1	1	3	Q82UP8	Q82UP8 [81-97]		0	1952.92	100		3.14212e+06	4	488.989	0.0006042	0.001116	36	30
High	[F].YIAWTEGK.[L]		0.0219807	0.000908426	1	1	4	Q82UP8	Q82UP8 [44-51]		0	967.488	3.447	3.76004e+08	1.29596e+09	2	484.251	0.0006042	0.008853	36	30.1
High	[H].AFESQVPDIAAVKIDGLAK.[F]	1xOxidation [F2]; 1xLys->AminoadipicAcid [K13]	0.0145901	0.000908426	1	1	1	Q82UP8	Q82UP8 [166-184]	Q82UP8 1xLys->AminoadipicAcid [K178]	1	2003.03				2	1002.03	0.0006042	0.005362	36
High	[K].FYGMKDPDSYEFFSVHQTADIFHSQAEWAIIEK.[F]	3xOxidation [F1; M4; F12]; 1xLys->AminoadipicAcid [K5]; 1xTyr->Gly [Y2]	0.000682176	0.000908426	1	1	1	Q82UP8	Q82UP8 [185-217]	Q82UP8 1xLys->AminoadipicAcid [K189]	1	3893.73	0.01	768025		4	974.189	0.0006042	0.0001263	36	38.78
High	[K].QAEVLAATRR.[A]		0.0474033	0.000908426	1	1	1	Q82UP8	Q82UP8 [225-234]		1	1114.63	0.01	100873152	210910	2	557.823	0.0006042	0.02279	36	25.03
High	[M].KDPDSYEFFSVHQTADIFHSQAEWAIIEK.[F]	1xOxidation [F]	0.000104419	0.000908426	1	1	5	Q82UP8	Q82UP8 [189-217]		1	3454.62	1.497	1458874	2.18462e+06	4	864.417	0.0006042	1.268e-05	36	38.3
High	[R].QEVLKNLIDEEHGEKNHPALWK.[A]		0.00980014	0.000908426	1	1	1	Q82UP8	Q82UP8 [98-119]		2	2627.36				3	876.463	0.0006042	0.003285	36
High	[W].KAFAFALGADDASLTQADALPETENLVATFR.[D]	2xDeamidated [Q16; N25]; 2xOxidation [F3; F5]; 1xLys->AminoadipicAcid [K1]	0.00709209	0.000908426	1	1	1	Q82UP8	Q82UP8 [119-149]	Q82UP8 1xLys->AminoadipicAcid [K119]	1	3302.56				3	1101.53	0.0006042	0.002217	36
High	[A].VKIDGLAK.[F]	1xLys->AminoadipicAcid [K2]	0.0709813	0.000908426	1	1	1	Q82UP8	Q82UP8 [177-184]	Q82UP8 1xLys->AminoadipicAcid [K178]	1	858.493	100		3.18003e+06	2	429.753	0.0006042	0.03767	35	29.01
High	[G].MKDPDSYEFFSVHQTADIFHSQAEWAIIEK.[F]	1xOxidation [F]	0.00209161	0.000908426	1	1	3	Q82UP8	Q82UP8 [188-217]		1	3585.66	0.01	3.11468e+06		5	717.943	0.0006042	0.0004953	35	38.53
High	[K].FADTPEKQAEVLAATRR.[A]		0.00350202	0.000908426	1	1	7	Q82UP8	Q82UP8 [218-234]		2	1903	0.01	9.74644e+08	912200	4	476.509	0.0006042	0.0009336	35	29.95
High	[K].FLDGIHENYCANLICEEK.[T]	2xCarbamidomethyl [C10; C15]; 1xOxidation [F1]	0.000943793	0.000908426	1	1	2	Q82UP8	Q82UP8 [242-259]		0	2241	0.833	4694381	3.91205e+06	3	747.674	0.0006042	0.0001871	35	33.53
High	[K].FYGMKDPDSYEFFSVHQTADIFHSQAEWAIIEK.[F]	3xOxidation [F12; F/M]	0.0014082	0.000908426	1	1	5	Q82UP8	Q82UP8 [185-217]		1	3984.81	0.016	8.4499e+06	136900	4	996.963	0.0006042	0.0003053	35	40.12
High	[L].IDEEHGEK.[N]		0.0203074	0.000908426	1	1	3	Q82UP8	Q82UP8 [105-112]		0	956.432	7.289	6.07428e+06	4.42765e+07	2	478.723	0.0006042	0.008022	35	25.5
High	[R].DICINEPFYAGL.[A]	1xCarbamidomethyl [C3]	0.0123898	0.000908426	1	1	2	Q82UP8	Q82UP8 [150-161]		0	1411.66	9.264	1.95193e+06	1.80818e+07	2	706.336	0.0006042	0.00437	35	39.73
High	[R].HYAEQYFYNVLAEPTYLSAVHFNTPHFHNVENSGDISIR.[Q]	1xDeamidated [N]; 1xOxidation [F]	0.000193767	0.000908426	1	1	2	Q82UP8	Q82UP8 [59-97]		0	4597.15	2.134	456102	973212	4	1150.05	0.0006042	2.705e-05	35	39.07
High	[Y].NVLAEPTYLSAVHFNTPHFHNVENSGDISIR.[Q]		0.000118795	0.000908426	1	1	5	Q82UP8	Q82UP8 [67-97]		0	3478.71	2.305	4.02896e+06	9.28581e+06	4	870.439	0.0006042	1.487e-05	35	36.99
High	[K].DPDSYEFFSVHQTADIFHSQAEWAIIEK.[F]	1xDeamidated [Q12]	0.00541092	0.000908426	1	1	3	Q82UP8	Q82UP8 [190-217]		0	3311.52	100		2.85422e+06	3	1104.51	0.0006042	0.001588	34	38.71
High	[N].VLAEPTYLSAVHFNTPHFHNVENSGDISIR.[Q]	1xDeamidated [N14]; 1xOxidation [F13]	0.0182707	0.000908426	1	1	1	Q82UP8	Q82UP8 [68-97]		0	3381.65	100		878995	4	846.172	0.0006042	0.007071	34	41.43
High	[S].MATNTFK.[Q]	1xOxidation [M1]	0.0961827	0.000908426	1	1	1	Q82UP8	Q82UP8 [20-26]		0	828.392	2.809	1.81001e+06	5.08508e+06	2	414.703	0.0006042	0.05505	34	24.36
High	[K].NHPALWKAFAFALGADDASLTQADALPETENLVATFR.[D]	2xOxidation [F9; F11]	0.00112751	0.000908426	1	1	1	Q82UP8	Q82UP8 [113-149]		1	4003.98	100		634776	4	1001.76	0.0006042	0.0002326	33	42.96
High	[L].RHYAEQYFYNVLAEPTYLSAVHFNTPHFHNVENSGDISIR.[Q]	1xOxidation [F8]; 2xTyr->Gly [Y3; Y7]	0.000176488	0.000908426	1	1	1	Q82UP8	Q82UP8 [58-97]		1	4540.18	100		1.71361e+06	5	908.844	0.0006042	2.416e-05	33	40.08
High	[R].DICINEPFYAGLAAL.[H]	1xCarbamidomethyl [C3]	0.0823375	0.000908426	1	1	1	Q82UP8	Q82UP8 [150-164]		0	1666.81	23.428	1.3992e+06	3.27797e+07	2	833.917	0.0006042	0.04521	33	43.07
High	[R].EQLRHYAEQYFYNVL.[A]		0.0317677	0.000908426	1	1	1	Q82UP8	Q82UP8 [55-69]		1	1972.96	0.106	1.32275e+06	139672	3	658.328	0.0006042	0.01397	33	37.57
High	[R].HYAEQYFYNVLAEPTYLSAVHFNTPHFHNVENSGDISIR.[Q]	2xDeamidated [N9; N23]	5.31085e-05	0.000908426	1	1	1	Q82UP8	Q82UP8 [59-97]		0	4582.14				5	917.242	0.0006042	5.547e-06	33
High	[R].HYAEQYFYNVLAEPTYLSAVHFNTPHFHNVENSGDISIR.[Q]	2xDeamidated [N9; N29]; 1xOxidation [F7]	0.0063198	0.000908426	1	1	1	Q82UP8	Q82UP8 [59-97]		0	4598.13	0.663	1.20998e+06	802759	5	920.432	0.0006042	0.001918	33	40.96
High	[R].HYAEQYFYNVLAEPTYLSAVHFNTPHFHNVENSGDISIR.[Q]	1xDeamidated [N]; 3xOxidation [F7; F22; F27]	0.0154518	0.000908426	1	1	2	Q82UP8	Q82UP8 [59-97]		0	4629.14	100		587953	4	1158.05	0.0006042	0.005731	33	40.68
High	[Y].GMKDPDSYEFFSVHQTADIFHSQAEWAIIEK.[F]	1xDeamidated [Q15]; 1xLys->AminoadipicAcid [K3]; 1xTyr->Gly [Y8]	0.0119592	0.000908426	1	1	1	Q82UP8	Q82UP8 [187-217]	Q82UP8 1xLys->AminoadipicAcid [K189]	1	3536.6	100		362738	3	1179.54	0.0006042	0.004195	33	39.47
High	[A].EPTYLSAVHFNTPHFHNVENSGDISIR.[Q]	1xOxidation [F10]; 1xTyr->Gly [Y4]	0.0934077	0.000908426	1	1	1	Q82UP8	Q82UP8 [71-97]		0	2991.43				3	997.812	0.0006042	0.0531	32
High	[F].YGMKDPDSYEFFSVHQTADIFHSQAEWAIIEK.[F]	1xOxidation [F]	0.000504153	0.000908426	1	1	6	Q82UP8	Q82UP8 [186-217]		1	3805.75	0.01	17392036		4	952.199	0.0006042	8.714e-05	32	38.68
High	[K].AFAFALGADDASLTQADALPETENLVATFRD.[I]		0.0949842	0.000908426	1	1	3	Q82UP8	Q82UP8 [120-150]		1	3240.57	25.677	248993	6.39329e+06	3	1080.86	0.0006042	0.05421	32	43.66
High	[K].FLDGIHENYC.[A]	1xCarbamidomethyl [C10]	0.0412618	0.000908426	1	1	2	Q82UP8	Q82UP8 [242-251]		0	1267.54	0.532	17230046	9.1629e+06	2	634.278	0.0006042	0.01922	32	31.43
High	[R].DICINEPFYAG.[L]	1xCarbamidomethyl [C3]	0.065455	0.000908426	1	1	2	Q82UP8	Q82UP8 [150-160]		0	1298.57	0.756	13204722	9.98355e+06	2	649.794	0.0006042	0.03401	32	35.93
High	[R].HYAEQYFYNVLAEPTYLSA.[V]		0.0109467	0.000908426	1	1	3	Q82UP8	Q82UP8 [59-77]		0	2279.07	0.105	13298947	1.39414e+06	2	1140.04	0.0006042	0.003764	32	39.65
High	[V].HFNTPHFHNVENSGDISIRQEVLK.[N]		0.000124752	0.000908426	1	1	2	Q82UP8	Q82UP8 [79-102]		1	2818.4	0.01	1.19449e+07		4	705.36	0.0006042	1.58e-05	32	32.34
High	[F].YGMKDPDSYEFFSVHQTADIFHSQAEWAIIEK.[F]	2xOxidation [M3; F]	0.000214638	0.000908426	1	1	5	Q82UP8	Q82UP8 [186-217]		1	3821.74	0.912	3.70933e+06	3.38152e+06	5	765.159	0.0006042	3.063e-05	31	38.39
High	[K].NHPALWKAFAF.[A]		0.187173	0.00649829	1	1	1	Q82UP8	Q82UP8 [113-123]		1	1301.68	100		1.10783e+06	3	434.567	0.003454	0.1266	31	38.78
High	[Q].YFYNVLAEPTYLSAVHFNTPHFHNVENSGDISIR.[Q]	2xDeamidated [N4; N18]; 2xOxidation [F2; F17]	0.0629828	0.000908426	1	1	1	Q82UP8	Q82UP8 [64-97]		0	3985.87	100		229242	3	1329.3	0.0006042	0.03254	31	45.45
High	[R].DICINEPFYAGLAA.[L]	1xCarbamidomethyl [C3]	0.0432803	0.000908426	1	1	1	Q82UP8	Q82UP8 [150-163]		0	1553.73	11.764	724128	8.51841e+06	2	777.374	0.0006042	0.02043	31	38.86
High	[R].EQLRHYAEQYFYNVLAEPTYLSAVHF.[N]		0.00147222	0.000908426	1	1	1	Q82UP8	Q82UP8 [55-80]		1	3188.55	0.01	597246		4	797.897	0.0006042	0.0003223	31	42.54
High	[R].HYAEQYFYNVLAEPTYLSAV.[H]		0.00353327	0.000908426	1	1	4	Q82UP8	Q82UP8 [59-78]		0	2378.13	0.139	6446827	894389	3	793.388	0.0006042	0.0009412	31	41.17
High	[Y].LSAVHFNTPHFHNVENSGDISIR.[Q]	1xOxidation [F6]	0.00846764	0.000908426	1	1	1	Q82UP8	Q82UP8 [75-97]		0	2607.27	100		226660	2	1304.14	0.0006042	0.002754	31	44.78
High	[Y].LSAVHFNTPHFHNVENSGDISIR.[Q]	2xOxidation [F6; F11]	0.0501438	0.000908426	1	1	2	Q82UP8	Q82UP8 [75-97]		0	2623.26				2	1312.13	0.0006042	0.02451	31
High	[A].AVKIDGLAK.[F]		0.0712841	0.000908426	1	1	1	Q82UP8	Q82UP8 [176-184]		1	914.567				2	457.79	0.0006042	0.03795	30
High	[A].SLTQADALPETENLVATFR.[D]	2xDeamidated [Q4; N13]; 1xOxidation [F18]	0.0588066	0.000908426	1	1	1	Q82UP8	Q82UP8 [131-149]		0	2094.02	0.827	18541238	1.53421e+07	2	1047.51	0.0006042	0.02982	30	39.24
High	[F].YIAWTEGK.[L]	1xTyr->Gly [Y1]	0.160104	0.0043464	1	1	2	Q82UP8	Q82UP8 [44-51]		0	861.446	100		3.67186e+07	2	431.229	0.002349	0.1036	30	29.23
High	[I].HENYCANLICEEK.[T]	2xCarbamidomethyl [C5; C10]	0.00515314	0.000908426	1	1	1	Q82UP8	Q82UP8 [247-259]		0	1679.72	100		448230	3	560.58	0.0006042	0.001493	30	28.82
High	[K].FYGMKDPDSYEFFSVHQ.[T]	2xOxidation [M4; F12]	0.0159366	0.000908426	1	1	1	Q82UP8	Q82UP8 [185-201]		1	2128.9	0.01	648141		3	710.308	0.0006042	0.005981	30	32.96
High	[R].DICINEPFYAGLA.[A]	1xCarbamidomethyl [C3]	0.0556104	0.000908426	1	1	1	Q82UP8	Q82UP8 [150-162]		0	1482.69	1.125	1.87521e+06	2.11023e+06	2	741.855	0.0006042	0.02788	30	38.92
High	[R].HYAEQYFYNVLAEPTYLSAVHFNTPHFHNVENSGDISIR.[Q]	3xDeamidated [Q5; N9; N29]	0.00149863	0.000908426	1	1	1	Q82UP8	Q82UP8 [59-97]		0	4583.12	100		745410	5	917.439	0.0006042	0.0003293	30	38.45
High	[V].DSIIQSR.[H]		0.116388	0.000908426	1	1	2	Q82UP8	Q82UP8 [30-36]		0	818.437	2.094	3.19034e+06	6.68183e+06	2	409.724	0.0006042	0.06983	30	25.6
High	[D].TPEKQAEVLAATRR.[A]		0.0277377	0.000908426	1	1	1	Q82UP8	Q82UP8 [221-234]		2	1569.87				3	523.966	0.0006042	0.01181	29
High	[R].HLLQHPFYIAWTEGK.[L]	1xOxidation [F7]	0.00128268	0.000908426	1	1	14	Q82UP8	Q82UP8 [37-51]		0	1855.95	1.419	1.74899e+08	2.48265e+08	3	619.323	0.0006042	0.0002727	29	34.6
High	[R].HYAEQYFY.[N]		0.17592	0.00540748	1	1	1	Q82UP8	Q82UP8 [59-66]		0	1120.47	0.683	5.24708e+06	3.58302e+06	2	560.744	0.002899	0.117	29	32.21
High	[K].FLDGIHE.[N]		0.0934077	0.000908426	1	1	2	Q82UP8	Q82UP8 [242-248]		0	830.404	0.683	47087876	3.2139e+07	2	415.708	0.0006042	0.05285	28	30.79
High	[K].FLDGIHENYCA.[N]	1xCarbamidomethyl [C10]	0.0463884	0.000908426	1	1	2	Q82UP8	Q82UP8 [242-252]		0	1338.58	0.464	33625376	1.55881e+07	2	669.797	0.0006042	0.02224	28	31.89
High	[R].DICINEPFY.[A]	1xCarbamidomethyl [C3]	0.11978	0.000908426	1	1	2	Q82UP8	Q82UP8 [150-158]		0	1170.51	2.027	10153343	2.05781e+07	2	585.764	0.0006042	0.07231	28	36.65
High	[A].NLICEEK.[T]	1xCarbamidomethyl [C4]	0.0488604	0.000908426	1	1	2	Q82UP8	Q82UP8 [253-259]		0	905.44	2.952	11692728	3.45119e+07	2	453.226	0.0006042	0.02377	27	26.32
High	[K].AFAFALGADDASLTQADALPETENLVATF.[R]		0.0128926	0.000908426	1	1	1	Q82UP8	Q82UP8 [120-148]		0	2969.44	100		1.58546e+06	3	990.491	0.0006042	0.004603	27	43.54
High	[L].SAVHFNTPHFHNVENSGDISIRQEVLK.[N]		0.0156578	0.000908426	1	1	1	Q82UP8	Q82UP8 [76-102]		1	3075.54	0.01	5320618		5	615.918	0.0006042	0.005837	27	33.03
High	[N].LIDEEHGEKNHPALWK.[A]		0.000783009	0.000908426	1	1	2	Q82UP8	Q82UP8 [104-119]		1	1915.97	0.01	4.05655e+07		3	639.331	0.0006042	0.0001491	27	28.65
High	[P].TYLSAVHFNTPHFHNVENSGDISIR.[Q]	1xDeamidated [N]	0.0370095	0.000908426	1	1	2	Q82UP8	Q82UP8 [73-97]		0	2856.37	100		389393	2	1428.69	0.0006042	0.01683	27	47.91
High	[R].HLLQHPFYI.[A]		0.00560644	0.000908426	1	1	2	Q82UP8	Q82UP8 [37-45]		0	1167.63	0.049	5.08524e+07	2.50754e+06	2	584.323	0.0006042	0.001657	27	35.46
High	[V].LAEPTYLSAVHFNTPHFHNVENSGDISIRQEVLK.[N]	1xDeamidated [N13]	0.00213861	0.000908426	1	1	1	Q82UP8	Q82UP8 [69-102]		1	3863.94	0.01	692257		5	773.596	0.0006042	0.0005093	27	39.32
High	[E].NYCANLICEEK.[T]	2xCarbamidomethyl [C3; C8]	0.0195186	0.000908426	1	1	1	Q82UP8	Q82UP8 [249-259]		0	1413.61	1.367	2632617	3.59955e+06	2	707.314	0.0006042	0.00767	26	29.36
High	[E].PTYLSAVHFNTPHFHNVENSGDISIR.[Q]	1xDeamidated [N10]; 1xOxidation [F9]; 1xTyr->Gly [Y3]	0.0235818	0.000908426	1	1	1	Q82UP8	Q82UP8 [72-97]		0	2863.38	100		149264	2	1432.19	0.0006042	0.00966	26	46.37
High	[E].QYFYNVLAEPTYLSAVHFNTPHFHNVENSGDISIR.[Q]	1xDeamidated [N19]; 1xGln->pyro-Glu [N-Term]; 1xOxidation [F3]; 1xTyr->Gly [Y]	0.015316	0.000908426	1	1	2	Q82UP8	Q82UP8 [63-97]		0	3973.88				3	1325.3	0.0006042	0.005677	26
High	[K].DPDSYEFFSVHQTADIFHSQAEWAIIEK.[F]	1xOxidation [F]	9.81152e-05	0.000908426	1	1	22	Q82UP8	Q82UP8 [190-217]		0	3326.53	7.728	1.09889e+08	8.49248e+08	4	832.393	0.0006042	1.18e-05	26	38.75
High	[R].ACDALWK.[F]	1xCarbamidomethyl [C2]	0.0212208	0.000908426	1	1	3	Q82UP8	Q82UP8 [235-241]		0	863.408	10.205	70654944	7.2105e+08	2	432.21	0.0006042	0.008482	26	29.92
High	[R].HLLQHPFY.[I]		0.0284764	0.000908426	1	1	2	Q82UP8	Q82UP8 [37-44]		0	1054.55	0.228	177810112	4.05614e+07	2	527.78	0.0006042	0.01216	26	31.32
High	[R].HYAEQYFYNVLAEPTYLSAVHFNTPHFHNVEN.[S]		0.000275344	0.000908426	1	1	4	Q82UP8	Q82UP8 [59-90]		0	3851.79	0.28	7.26369e+06	2.03112e+06	5	771.168	0.0006042	4.16e-05	26	40.27
High	[S].GDISIRQEVLK.[N]		0.0600823	0.000908426	1	1	1	Q82UP8	Q82UP8 [92-102]		1	1257.72				2	629.366	0.0006042	0.03069	26
High	[Y].AEQYFYNVLAEPTYLSAVHFNTPHFHNVENSGDISIR.[Q]	2xOxidation [F5; F20]; 1xTyr->Gly [Y]	0.0386565	0.000908426	1	1	3	Q82UP8	Q82UP8 [61-97]		0	4206				3	1402.68	0.0006042	0.01772	26
High	[Y].IAWTEGK.[L]		0.106726	0.000908426	1	1	2	Q82UP8	Q82UP8 [45-51]		0	804.425	0.116	272543424	3.15727e+07	2	402.719	0.0006042	0.06249	26	28.09
High	[K].FYGMKDPDSYEFFSVHQTADIFHS.[Q]	1xOxidation [F12]	0.00103617	0.000908426	1	1	1	Q82UP8	Q82UP8 [185-208]		1	2884.26	0.01	1.50463e+06		4	721.824	0.0006042	0.0002099	25	37.39
High	[K].FYGMKDPDSYEFFSVHQTADIFHSQAEWAIIEK.[F]	2xOxidation [F/M]	0.00162348	0.000908426	1	1	14	Q82UP8	Q82UP8 [185-217]		1	3968.81	0.01	5.23727e+07	325273	3	1323.62	0.0006042	0.0003634	25	38.71
High	[K].NHPALWK.[A]		0.0706797	0.000908426	1	1	3	Q82UP8	Q82UP8 [113-119]		0	865.468	15.336	96322752	1.47717e+09	2	433.241	0.0006042	0.03738	25	27.81
High	[K].NLIDEEHGEKNHP.[A]		0.0691899	0.000908426	1	1	2	Q82UP8	Q82UP8 [103-115]		1	1531.71	0.01	6.344e+06		2	766.365	0.0006042	0.03641	25	25.56
High	[L].IDEEHGEKNHPALWK.[A]		0.00107847	0.000908426	1	1	3	Q82UP8	Q82UP8 [105-119]		1	1802.88	0.01	108287184		3	601.636	0.0006042	0.0002209	25	29.63
High	[R].RACDALWK.[F]	1xCarbamidomethyl [C3]	0.116388	0.000908426	1	1	1	Q82UP8	Q82UP8 [234-241]		1	1019.51	0.172	26102522	4.48922e+06	2	510.261	0.0006042	0.06963	25	28.5
High	[Y].AEQYFYNVLAEPTYLSAVHFNTPHFHNVENSGDISIR.[Q]	1xDeamidated [N27]	0.0108503	0.000908426	1	1	1	Q82UP8	Q82UP8 [61-97]		0	4281.03				3	1427.69	0.0006042	0.003725	25
